# Supplementary material for: Formative pluripotent stem cells show features of epiblast cells poised for gastrulation
Source: Cell Res. 2021 Feb 19;31(5):526–41. doi: 10.1038/s41422-021-00477-x (PMC8089102; doi:10.1038/s41422-021-00477-x)
Supplement: Supplementary file 11 — Supplementary Table S1 [file 41422_2021_477_MOESM11_ESM.xlsx]

## Sheet: Fold change≥1.5, FPKM value≥3
Table S1. Genes highly expressed in fPSCs
Gene	RNA-seq (FPKM)
	mESCs	fPSCs	EpiSCs
Pim2	8.15245	1112.39	695.58
Hmga1-rs1	218.916	984.99	489.867
Pcbp1	333.251	739.244	471.591
Mrfap1	239.548	602.226	377.706
Scd2	223.841	531.395	208.561
Ptges3	221.715	529.875	272.48
Utf1	56.7897	504.765	140.848
Dnmt3b	13.8993	496.712	123.635
Mir5114	286.617	460.215	191.607
Snurf	79.1285	397.225	243.119
Slc7a5	103.958	378.389	247.298
C1qbp	208.029	326.663	209.169
Pa2g4	173.276	321.629	199.804
Eif4g2	134.798	298.168	198.49
Snrpb	173.607	279.891	165.339
Srsf1	73.8869	257.948	126.685
Atp5g1	161.748	250.201	115.613
Srm	135.706	249.374	132.436
Nutf2	142.986	235.457	80.1976
Rbpms2	94.9726	227.878	132.813
Tpm3-rs7	135.707	212.438	8.06001
Snrpn	33.2183	193.014	116.315
Pcbp4	40.5496	184.895	121.248
Hnrnpd	105.375	175.823	88.1839
Cldn6	8.87732	175.414	41.4
Nucks1	51.8483	170.602	80.5945
Slc16a3	33.4308	167.332	63.6273
Tfdp1	64.8593	166.746	82.3007
Nasp	95.5558	166.639	66.9304
Etv5	103.538	165.662	85.4454
Snrpd1	101.606	164.492	108.132
Sumo3	51.2395	159.557	78.6015
Csnk1a1	95.3176	155.926	73.3715
Ube2m	43.1814	153.858	99.6524
Rsl24d1	88.6511	153.216	73.8696
Dut	75.5902	150.105	97.7502
Nolc1	88.3145	144.604	93.7667
L1td1	93.8243	140.831	49.5621
Pfdn6	83.0391	140.497	73.1597
Hmgcs1	73.9738	139.48	66.5659
Hnrnph1	85.3419	137.954	86.0078
Hypk	64.61	133.798	78.0268
Lsm2	44.7176	132.254	81.1127
Lars2	59.2447	131.965	30.5445
Tceal8	28.591	131.393	68.5645
Slc9a3r1	65.0755	128.749	64.2957
Fads2	54.7314	126.803	68.9872
Zcchc3	12.8904	125.505	65.4539
Snu13	79.2676	122.014	72.9946
Bzw2	53.4712	118.744	70.0528
Naa50	51.4169	118.736	53.32
Mthfd2	45.751	115.422	73.3114
Spint2	70.3344	114.929	31.3043
Epcam	13.0576	114.878	26.0448
Cbx5	34.7361	114.164	65.4561
Krtcap2	40.0181	110.66	55.3452
Lsm12	38.7363	108.808	58.482
Fam60a	64.9614	108.014	57.0219
Anp32e	56.6358	107.837	62.6283
Dek	68.8893	107.644	43.5911
Ddx21	68.9948	105.005	60.9048
Emb	7.21858	104.219	37.2949
Mat2a	68.0661	103.287	62.9093
Slc7a3	42.0233	101.627	46.8813
Tomm70a	59.7648	98.8944	64.0843
Acat2	62.6789	98.4427	56.878
Zic2	9.52961	98.1047	37.0484
Ccna2	56.3934	96.3706	60.696
Mrps15	50.6777	96.2498	60.3848
Dhcr7	25.7801	95.8616	28.5192
Nabp2	20.0997	93.9441	59.3178
Xpo1	53.004	92.9515	37.0812
Zscan10	47.5842	90.0154	35.2997
Mycn	48.8547	88.7896	54.9539
Ccne1	36.0872	88.4141	58.5844
Thop1	50.0053	87.7712	56.9723
Mrps34	35.4231	87.327	53.0205
Slbp	51.9748	85.9887	39.3956
Fgf5	0.037428	84.9225	12.5197
Hmgn2-ps1	1.37397	81.3587	7.91781
Ppp1r15b	29.5845	80.6232	51.9819
Ifrd2	47.873	79.3177	31.3447
Mrpl20	38.025	77.8524	37.6832
Ptp4a2	36.6644	77.3341	44.7708
Alad	50.0851	76.1059	40.28
Tnpo1	36.4862	75.6035	41.5127
Nutf2-ps1	44.4778	74.7937	46.6781
Msmo1	43.951	74.5246	42.9496
Fbxl14	22.3418	73.2516	35.1591
Fzd7	5.7502	72.7801	31.1444
Isg20l2	34.1209	71.4955	36.77
Cldn7	7.23729	70.8354	5.56798
Rrp1b	41.0794	69.1974	36.8631
Wdr46	29.271	68.1565	42.7267
Cbx3	37.5532	68.0903	39.7488
Ppif	28.6191	67.6072	38.5875
Spred2	10.6175	67.1167	37.3675
Fgf8	0.164795	66.6735	17.5716
Chac1	7.32609	66.3222	29.65
Psors1c2	0.624401	65.5117	6.2574
Fem1b	41.2474	65.0915	42.2398
Etv4	15.9211	63.9388	35.8567
Hmgb1	26.5308	58.3496	35.6632
Pphln1	3.98366	57.9621	19.2421
Nup43	37.983	57.1343	28.5018
Otx2	14.7468	56.8909	12.0163
Mir7653	28.9332	56.1773	20.3289
Naf1	13.2301	55.7326	22.5885
Myc	0.749248	55.0816	27.9317
Mvd	35.7477	54.9805	29.6495
Pten	8.37003	54.5628	20.8319
Agpat3	11.0587	54.4584	25.2876
Nol7	31.4686	53.668	28.2438
Rest	28.9506	53.6245	29.5446
Slc16a1	28.3926	53.5269	31.1202
Atad1	17.9775	53.3848	27.1323
Nefl	11.6408	53.3837	13.6399
Klf16	22.4029	52.942	27.4599
Tcf7	33.0686	52.9094	26.5761
Nectin1	4.83208	52.3122	26.0536
Lef1	1.39029	51.5404	31.6845
Sfxn1	11.7508	51.0184	33.8075
Eif1ax	18.888	50.9045	30.4016
Prpf38a	33.0582	50.1076	28.725
Otud4	18.1374	50.0652	18.3058
Cpsf6	19.0002	49.6735	25.4689
Lin7c	15.3801	47.8405	21.8873
Fubp1	25.7302	47.0955	29.604
Smek1	23.6323	45.8695	21.3963
Ppp4r2	25.1557	45.7956	30.4493
Ebna1bp2	29.9964	45.763	30.023
Selt	28.241	45.0278	28.9993
Nfyb	22.4348	43.8885	16.8533
Eif3j2	17.9799	43.4271	20.9836
Uchl5	20.335	42.5107	23.1729
Atf1	24.9503	41.9986	19.703
Myo10	16.4862	41.9582	19.9943
Mmachc	13.612	41.8121	17.797
Exosc7	27.6331	41.657	20.4597
Ppp1cb	22.1995	41.508	26.9146
Vrtn	0.018394	41.4596	15.4903
Rarg	6.65815	41.0717	25.9146
Kpna3	26.2915	40.6565	22.9299
Apoo	15.5412	40.3132	26.5272
Eef1akmt1	16.0384	40.0838	24.4554
Sephs1	16.9158	39.8594	26.5391
Ccdc6	13.1081	39.824	25.2402
Ifrd1	14.4435	39.0399	16.4958
Bend3	5.31605	38.9047	25.4272
Ube2k	21.0507	38.5938	21.2832
Trib3	24.5407	38.143	17.3301
Larp4	12.4752	37.8804	10.9749
Kcnk1	6.96199	37.8119	6.99106
Taf15	24.1831	37.1353	24.3649
Sema6a	0.0803285	36.5833	10.8771
Mid1ip1	9.25832	36.1795	21.4681
Tmem59l	0.0143795	35.4849	12.6723
Hnrnph2	16.7391	35.3846	19.882
Sp1	16.6161	35.1594	16.4841
Nsdhl	14.5015	34.8252	21.7611
Bmyc	16.9266	34.8141	20.327
Tmem39b	7.49722	34.6301	18.86
Pnrc2	21.1071	34.2871	21.1004
Epha1	0.223143	34.2188	15.2256
Idi1	15.5704	34.1299	15.0237
Crb3	7.90268	34.0051	2.3556
Car14	0.247901	33.5833	18.1673
Gclm	10.2777	33.4607	15.3511
Zfp266	8.01522	33.4076	17.6674
Rmnd5a	16.4714	32.745	18.5271
Arl15	11.8217	32.7273	16.5843
Arrb2	17.8561	31.5299	19.9743
Rlim	9.23726	31.5077	16.1793
Mmp25	0.06069	31.0084	18.1028
Tspan5	4.58681	30.969	8.47622
Arid2	6.28765	30.514	14.0633
Tfap4	15.9048	30.0095	11.2569
Hgh1	10.1407	29.9769	13.0372
Naa30	9.39079	29.917	10.8059
Acsl4	4.544	29.6758	10.779
Rps6ka6	9.69073	29.6304	6.67154
Sema4d	9.60452	29.4062	9.74209
Cdk6	6.67183	29.349	13.8064
Hunk	4.70012	29.1534	16.0886
Gtf2h3	18.9321	29.0467	15.8178
Zic5	2.21293	28.974	11.2015
Cmss1	14.2324	28.7309	13.0535
Tmem69	6.54904	28.6981	12.9759
Mvk	15.0934	28.4805	18.7804
Foxd3	15.445	28.4674	7.01197
Reep6	9.31624	28.2817	14.754
Slain1	5.78287	28.173	7.57429
Cinp	13.2844	27.5977	12.3497
Atp13a3	16.924	27.5723	13.592
Hipk1	6.2858	27.2361	15.2965
Dusp7	7.75938	26.9583	13.611
G2e3	5.63953	26.6867	6.72662
Tspan13	17.5408	26.5956	13.3533
Nufip2	11.5115	26.5511	9.71495
Hmgn5	6.25766	26.5492	17.161
Otud6b	17.1387	26.336	15.6194
Tbl1xr1	9.71393	26.3243	10.5025
Dnmt3a	1.56509	26.1858	16.2964
Rbm27	10.3764	25.9366	9.34474
Igsf9	0.977363	25.914	12.2208
Mospd3	16.9149	25.901	17.0061
Lss	9.14298	25.8843	14.2478
Grb7	10.3345	25.8061	7.89703
Cdc27	11.3489	25.7551	11.6871
Ramp3	0.042581	25.6249	12.2699
Rab25	5.06135	25.5441	0.809531
Lrrc58	4.78918	25.5319	16.8427
Eomes	3.06894	25.4398	4.58746
Skil	8.51289	25.4225	10.0786
Pdzd4	3.45849	25.3911	12.3551
Ppp6c	14.4658	24.8977	16.008
Sox3	0.627088	24.8651	13.9551
Ccdc85c	16.1862	24.8133	16.038
Alg10b	5.61649	24.3834	15.9946
Lgr4	6.62284	24.2705	9.13549
Ube3a	7.40624	24.1073	13.195
Tmem41a	11.136	24.0019	14.6274
Pmepa1	3.23849	23.9727	12.604
Hmgb1-ps2	9.52008	23.8505	10.7488
Lrrc40	13.5375	23.8499	11.2728
Senp1	11.5526	23.6877	10.1839
Mtx2	9.73125	23.6221	14.0611
Ap1m2	8.27941	23.5694	0.653922
Eras	2.24698	23.3403	13.623
Qser1	3.96465	22.9523	8.64366
Cpsf2	14.8022	22.6749	14.6708
Abi2	5.34626	22.4125	12.5206
Tcfl5	1.70228	22.1725	10.9372
Isy1	10.4364	21.9421	10.9094
Gtf2a1	8.03242	21.9116	11.0532
Larp4b	11.9642	21.8871	12.9967
Zfp369	7.6202	21.7488	13.2342
Lrfn1	9.09368	21.6683	12.9733
Mir7082	3.97419	21.637	13
Prss8	6.04962	21.6363	9.31424
Pla2g12a	2.26818	21.6045	9.70795
Ipo8	11.6135	21.5904	13.9693
Xpo4	8.76987	21.4763	8.74693
Hif3a	1.36077	21.3801	5.70135
Ahdc1	10.9551	21.334	10.355
Rragd	13.0803	21.2283	7.92197
Cadm1	10.2991	20.5604	12.2761
Lpcat4	5.03152	20.2176	12.864
Fam84b	2.0776	20.1615	5.23636
Msl2	10.7594	20.0291	11.2318
Fam169a	10.3196	19.9363	4.98207
Rdh11	10.4203	19.9182	10.7449
Msi2	5.52551	19.7533	9.02582
Repin1	7.18893	19.6178	11.8357
Nfatc3	9.58024	19.5779	11.9778
Phlda2	11.1919	19.5251	9.37137
Ap1s3	0.135171	19.2086	11.7991
Pigf	11.3886	19.1469	8.61366
Bmpr1a	8.62974	19.0892	12.3675
Wnt3	0.139073	18.9875	4.92046
Swsap1	6.38923	18.9694	11.19
Mob1b	2.85448	18.7679	7.33592
Chst1	0.008908	18.2878	11.1625
Bspry	3.1993	17.9717	2.13628
Mbtd1	11.734	17.716	7.48491
Mcrip2	9.36056	17.6778	4.14819
Nkrf	3.09925	17.5676	7.8954
Kcnj3	0.042591	17.4379	4.92217
Foxa2	0.020214	17.4005	10.7203
Mdfi	2.21463	16.9806	11.2556
Cpox	10.9166	16.7033	7.70771
Mib1	8.09289	16.6137	10.2066
Rprd2	7.02553	16.6048	9.15567
Mef2b	1.24371	16.5344	6.75314
Fem1c	9.54732	16.2757	10.5121
Gatad2b	6.01369	16.2495	8.34821
Arl14ep	10.5865	16.1507	10.0074
Magohb	9.06007	16.0949	10.0807
Abhd14a	9.77924	15.9945	10.1522
Ube4a	5.87355	15.9726	9.73
Rbm15	6.12698	15.9087	10.0468
Ammecr1	2.63022	15.7747	9.0349
Zbtb14	7.14005	15.614	9.87789
Siah1a	8.81133	15.6047	9.40329
Esrp1	0.0958715	15.5796	2.70872
Nudt8	9.72181	15.4752	9.52518
Crebbp	5.36485	15.4499	9.86591
Fastkd5	8.11947	15.4274	9.1956
Zfp280c	5.79757	15.3588	4.64419
Ppip5k2	5.38298	15.1582	4.74596
Qtrtd1	6.05423	15.1085	7.79049
Fxn	9.59501	14.9874	9.14075
Stc2	6.58882	14.8193	7.27512
Eny2	6.6151	14.8187	9.67742
Pbx1	1.56342	14.6791	6.17293
Mplkip	8.24008	14.6206	5.63899
Slc39a8	0.0090765	14.4695	6.53098
Ciart	5.49429	14.1518	3.9326
Mycbp	8.48479	13.9642	8.43012
Mir5113	3.0144	13.9506	7.10467
Jph1	0.129675	13.861	3.9462
Bard1	8.38594	13.7823	8.23236
Satb1	0.411655	13.7295	8.33265
E2f3	7.66371	13.6613	8.18763
Rpusd2	8.50117	13.3547	8.46324
Cnksr3	3.58362	13.2918	7.4777
Supt3	5.91094	13.2778	7.0481
Smchd1	6.95761	13.2635	6.05037
Gse1	7.68529	13.1744	8.47563
Mettl4	5.6339	12.9203	5.06791
Dcun1d1	3.39942	12.7716	6.65932
Etv1	0.969911	12.6117	8.03576
Desi2	3.13678	12.6015	7.74188
Kdf1	5.55209	12.5492	1.42994
C1d	6.25593	12.3832	8.10814
Rad51d	6.83033	12.3284	7.33662
Sertad4	0.315099	12.2122	5.5114
Snora68	6.37292	12.2036	6.93122
Arrdc1	3.76582	12.2002	4.06843
Creb1	5.0713	12.147	6.05867
Timm21	2.39258	12.125	5.01912
Tmco6	6.17125	11.9893	7.06119
Fam19a5	0.34126	11.8897	6.76938
Snora52	5.75632	11.8319	4.88783
Smco4	7.5914	11.665	6.23905
Jph4	0.049165	11.6562	7.33756
Lysmd2	1.46882	11.5134	5.78068
Stag2	6.23222	11.5019	7.4898
Csrnp1	5.58279	11.2309	7.16681
Cdca7l	4.78329	11.1332	5.28512
Khk	2.6615	11.0976	3.25625
Arv1	5.15332	11.0298	6.97188
Pou2f1	3.83561	11.0242	7.03503
Hook1	4.21147	10.9178	3.55221
Homer1	4.04339	10.861	5.74182
Med13	3.64429	10.8267	4.61001
Fam57b	0.161079	10.5753	6.55768
Mapk13	6.07952	10.5558	1.54585
Snord42b	5.04946	10.503	6.98987
Fndc3c1	0.0036285	10.4606	5.81684
Zfp871	2.14469	10.4388	4.22073
Klhl11	6.03082	10.4305	5.29203
Slit3	0.97391	10.3855	5.51764
Egr1	0.143443	10.3446	3.53709
Trub1	5.99515	10.2785	6.27883
Tti2	6.7221	10.2589	6.3629
Tmem54	0.0328035	10.2429	1.01213
Ndufaf4	6.04443	10.2207	4.98733
Ripk4	2.16389	10.1596	3.04639
Smim13	2.13977	10.1204	5.3815
Zdbf2	2.31344	10.1071	5.29881
Mapk4	0.628255	9.99479	5.93113
Prrg4	1.69209	9.97962	6.53337
Kbtbd8	6.41325	9.95608	2.55649
Dll3	0.773302	9.88065	5.86965
Abhd13	5.93632	9.76521	6.41431
Acer2	6.33403	9.73793	2.9941
Fgf13	0.002752	9.58506	4.2316
Tmem167	5.15562	9.55043	5.76843
Zfp652	5.19223	9.35076	4.33053
Cdh24	1.62845	9.2398	5.9181
Fam208b	1.66647	9.23846	2.84542
Flywch2	1.65849	9.09835	5.94234
Inadl	2.02961	9.03374	6.01297
Necab3	5.08739	9.02061	2.15545
Zbtb33	3.09823	9.01681	3.93166
Foxred2	4.74047	8.97232	3.44789
Rc3h1	2.0582	8.97219	4.98978
Adgrb2	0.974777	8.97122	5.76966
Calcr	0.0150005	8.83459	1.89784
Smim10l2a	2.3494	8.7471	2.44705
Zfp26	2.52777	8.743	4.65836
Nek4	4.11772	8.66092	3.46861
Rc3h2	2.3876	8.59812	5.30095
Taok1	4.54331	8.53991	4.26567
Slc27a2	1.34212	8.534	2.82691
Cer1	0	8.51432	1.94719
Exoc3l	2.85068	8.48622	4.75733
Pcsk9	0.953717	8.42292	2.05743
Lin28b	0.217114	8.38519	5.02165
Stk26	0.552773	8.34172	2.52156
Txnl4b	4.78205	8.22765	5.2036
Ell2	4.66873	8.18103	3.71603
Zfp946	1.0289	8.15804	2.04388
Dtx3l	3.45343	7.9984	3.28719
Zfp365	2.06323	7.91573	3.8463
Ppp4r4	0.430876	7.90936	2.72207
Xkr5	5.06571	7.87775	4.75627
Fam185a	3.6959	7.8764	3.0489
Parpbp	4.84835	7.86153	3.72451
Lrrc1	4.6821	7.85771	4.26945
Map3k20	2.19111	7.79747	5.19671
Gdf1	2.63463	7.59877	4.29626
Ptpn3	2.75529	7.57773	3.04112
Tmc4	1.67388	7.57408	2.92659
Dusp19	2.70863	7.53993	4.36552
Ugt8a	0.284454	7.46527	1.12874
Srl	2.69971	7.44933	4.65232
Zfp770	2.93063	7.43884	2.5836
Polg2	4.06203	7.39096	3.31655
Adm2	1.91436	7.36832	2.51069
Raver2	1.30966	7.35753	4.61306
Zfp239	4.12864	7.19114	4.59034
Glt1d1	3.97903	7.17968	3.40925
Lyrm4	3.60198	7.09387	3.21682
Mixl1	0.347206	7.06068	0.95119
Il17d	1.48	7.05404	3.34418
Mettl20	0.985007	7.00688	3.15749
AL365322.1	3.49123	6.90736	4.34789
Stxbp6	0.0872245	6.87153	0.839275
4930524J08Rik	0.697752	6.87072	3.31603
Klhl23	0.623279	6.86771	3.79869
Slc35d1	1.33147	6.78232	4.17223
Ttc32	3.76085	6.71484	3.77636
Ttc7	1.07247	6.69481	3.77959
Yipf6	3.24507	6.63476	3.89269
Socs4	3.05574	6.61386	3.67339
Mir7657	3.25527	6.5953	3.86992
Clstn3	2.86927	6.56277	3.46462
Pwwp2a	2.84311	6.47509	3.52778
Brcc3	4.09091	6.39548	3.31845
Fam222a	3.46195	6.39519	2.6658
Mir3112	2.28166	6.38535	3.37782
Zfp467	0.0316755	6.35163	2.93443
Osgepl1	2.91967	6.35013	3.70696
Spin2c	0.818137	6.3137	3.61772
Zik1	2.18514	6.2564	3.52237
Acvr2a	1.55496	6.23566	4.01955
Mal2	0.0331725	6.21875	0.266886
Ino80d	1.90972	6.19874	2.24669
Bcl11a	0.002282	6.19847	2.56982
Fbxw4	2.80093	6.15183	4.04621
Snora24	3.78723	6.13704	1.63357
Eif5a2	3.28162	5.93969	3.79236
Zfp524	2.74547	5.9004	3.66929
Kbtbd7	2.36081	5.87657	3.54257
Gdap1l1	0.013537	5.86415	2.57628
Ybey	1.36902	5.82385	3.23169
Hopx	0.798085	5.75594	2.07582
Depdc1a	3.50168	5.64889	3.49211
Galnt3	0.144268	5.63146	0.823277
Myb	1.33599	5.56269	1.0214
Kcnc3	1.15818	5.56261	3.69184
Fam135a	1.38974	5.48252	3.62462
Krtcap3	3.41664	5.46121	1.42388
Braf	2.09044	5.44703	2.2571
Lmbrd2	2.17683	5.43579	2.22807
Mthfd2l	0.10898	5.42293	3.58623
Slc35d3	0.0954275	5.27511	2.13301
Grhl2	0.346254	5.266	0.340457
Calca	1.11843	5.18766	2.64447
Stk17b	2.01056	5.1397	3.38775
Fam199x	0.739974	5.12338	2.05268
Zfp799	3.32053	5.1035	2.26395
Alox15	0.016045	5.10136	0.483874
Mab21l2	0.083265	5.0977	1.01522
Amer1	1.4647	5.07692	3.25732
Snord64	0.648158	5.04582	0.809352
Slc35a3	2.3232	4.98218	1.91484
Mfap3l	0.113472	4.8978	2.63738
Tmem30b	0.681586	4.82024	0.379878
Rbm47	3.06673	4.69729	0.249996
Ap5m1	2.6675	4.68082	2.87798
Fgf17	2.80357	4.66275	3.093
Homer2	2.73684	4.66038	2.8972
Tmem229a	0.0086885	4.64433	0.878393
Nek1	3.02773	4.59479	1.92443
Usp2	2.10929	4.58786	2.4935
Senp8	2.47988	4.5726	1.69125
Sowahc	1.21223	4.53546	2.74837
Tgfbr3	0.454795	4.50426	2.47367
Arhgef16	1.59533	4.5014	1.53614
Ocln	2.34266	4.49365	0.607725
Foxj1	0.139454	4.4704	1.7185
Slc40a1	0.430844	4.4498	2.26258
Necab2	0.773337	4.4232	2.31206
Ttc21b	0.50448	4.42027	2.67507
Gstm7	2.68529	4.36954	2.24058
Slc6a15	1.33685	4.34434	0.960182
Tmem141	1.63053	4.31536	2.82612
Slc16a10	0.772516	4.2628	2.1785
Lpar4	0.241379	4.24923	2.33568
Hpn	0.835817	4.19777	0.795879
Rfx3	0.327609	4.17603	1.37179
Thpo	2.59685	4.12526	1.57288
Derl3	0.79677	4.0595	0.702675
Dsel	0.752184	4.01806	2.09785
Utp14b	2.17234	4.00326	2.18587
Phf7	1.12907	3.99689	2.49112
Snai3	0.424637	3.96181	0.80472
Fam49a	0.777764	3.95976	2.22982
Map7d3	0.326142	3.95079	0.954619
Marveld3	0.529045	3.94332	0.329763
Cep97	2.0788	3.93181	2.52752
Aadat	0.0158965	3.88744	1.02155
Rhd	1.62423	3.86934	0.231351
Pigw	1.88614	3.85379	2.41764
Fam131b	0.070932	3.81803	2.37446
Tmem125	0.151277	3.80409	1.35961
Cers1	2.1558	3.80365	2.17356
Thap6	2.20282	3.80183	2.2102
Slc7a8	0.229487	3.75965	0.388711
Galr2	0.825295	3.74866	1.78733
Sptb	0.291586	3.741	1.73401
Lhx1	0.003065	3.72488	0.443369
Phyhip	0.77991	3.71465	1.75266
Lypd6	0.179039	3.66587	1.57248
H3f3a-ps1	1.78683	3.65148	2.07654
Usp31	1.47187	3.62785	2.2194
Armcx5	1.95233	3.61428	1.96603
Snord87	1.80811	3.61412	1.02718
Brwd3	1.86956	3.61242	1.69094
Zfp335os	1.33564	3.5599	1.35544
1700007L15Rik	2.07133	3.52217	1.17851
Mir92-1	2.23158	3.51304	1.61248
Phtf1os	1.86655	3.50441	1.87127
Slc46a3	1.51455	3.50036	2.15594
Rims4	0.0336745	3.48423	2.30769
Stau2	1.68461	3.47776	2.21691
Zbtb26	1.95632	3.4535	1.64429
Znrf3	2.18376	3.42828	1.97839
Arhgap32	1.43467	3.4075	1.07054
Nsun3	1.32563	3.35557	1.67554
Fam163b	0.0515595	3.28925	1.66306
Ptpn4	1.228	3.27679	1.6459
Trp73	1.42534	3.27216	1.29779
Slc7a11	0.265955	3.2255	1.40865
Sptbn2	2.05403	3.18627	1.18298
St6gal2	0.000559	3.13734	0.0790275
Moxd1	0	3.13259	1.12055
Rtn4rl1	0.635409	3.11428	1.92487
Peli2	1.62691	3.10234	0.945254
Bicd1	0.284984	3.07981	0.682145
Wnt5b	1.31404	3.05177	1.70756
Marveld2	0.938697	3.02911	1.65322
Gene	ESC	fPSC	EpiSC
