# Supplementary material for: Formative pluripotent stem cells show features of epiblast cells poised for gastrulation
Source: Cell Res. 2021 Feb 19;31(5):526–41. doi: 10.1038/s41422-021-00477-x (PMC8089102; doi:10.1038/s41422-021-00477-x)
Supplement: Supplementary file 12 — Supplementary Table S2 [file 41422_2021_477_MOESM12_ESM.xlsx]

## Sheet: Fold change≥1.5, FPKM value≥3
Table S2. Genes highly expressed in mESCs
Gene	RNA-seq (FPKM)
	mESCs	fPSCs	EpiSCs
Rplp1	4229.83	1823.82	1191.41
Rpl13	2611.5	1039.92	717.651
Dppa5a	2168.51	15.6166	0.0540835
Rpl23a	2125.41	1351.37	937.456
Rps15	1870.45	1014.68	853.326
Rps14	1846.59	437.317	344.284
Rpl18	1811.89	654.992	493.434
Rpl32	1794.95	694.016	450.363
Rpl4	1683.79	1025.42	655.116
Rpl19	1625.67	741.659	618.427
Uba52	1586.68	501.515	335.768
Rps10	1529.93	641.555	467.593
Rps12	1529.09	582.634	425.099
Gnb2l1	1501.18	832.991	733.768
Rpl41	1479.62	926.578	648.922
Rpl36	1471.25	735.718	396.709
Rps6	1465.63	761.107	724.55
Rps17	1429.33	809.024	430.955
Rps4x	1424.8	491.826	454.271
Rpsa	1420.11	751.594	640.009
Pkm	1374.93	803.045	758.468
Rpl14	1366.86	710.308	882.28
Ppia	1346.56	801.794	716.67
Rpl6	1343.2	655.556	518.46
Fau	1341.85	708.66	534.403
Rpl13a	1299.06	426.078	275.378
Hsp90aa1	1295.93	607.083	220.637
Rps24	1221.22	248.444	328.442
Rpl7	1189.3	762.866	562.395
Rps9	1171.87	491.955	485.629
Atp5b	1121.05	525.107	554.303
Rpl24	1109.56	646.038	461.507
Rpl17	1093.9	428.101	326.263
Rps23	1075.52	290.727	183.512
Rps29	1035.34	254.132	158.008
Rpl34-ps1	1025.27	584.85	178.889
Rn7s2	1019.29	67.1008	2.3073
Rn7s1	1016	86.5823	1.83164
Rps16	1015.36	452.752	322.069
Mt2	984.577	126.736	93.939
Rpl12	965.717	297.657	193.654
Rps21	963.031	321.953	225.287
Rps28	957.394	157.753	89.584
Rpl26	885.338	522.822	305.787
Rps27a	871.67	399.47	262.433
Rpl27a	859.812	456.296	321.24
Rpl3-ps1	853.732	271.113	124.224
Rpl27	831.473	543.834	409.722
Rpl37a	828.26	292.203	230.481
Rpl11	805.345	304.465	222.287
Rps7	804.836	272.004	240.326
Rpl9	801.778	368.792	289.706
Naca	801.55	532.168	323.775
Rpl10a	795.41	352.937	245.444
Eno1b	780.025	448.683	243.265
Rps27	772.113	449.429	312.171
Pou5f1	762.259	476.932	229.849
Sod1	753.433	496.244	459.47
Rpl23	730.018	367.446	249.988
Rpl38	721.969	285.558	195.648
Rplp2	715.3	368.761	316.95
Rpl35	708.879	270.801	205.406
Ubb	699.977	405.207	458.364
Rpl35a	696.281	300.855	196.242
Ckb	683.214	22.7882	391.116
Rpl31	667.558	426.187	274.297
Rps4l	657.495	69.7567	4.60342
Rpl36a	652.496	198.117	155.21
Rps3a2	642.099	302.267	113.104
Rps3	639.672	255.018	179.03
Mt1	637.232	153.792	126.003
Nme2	631.193	218.46	207.561
Rps18	625.549	292.741	178.649
Rps19	612.841	155.144	75.0839
Cox6a1	588.456	158.994	151.768
Rps3a3	571.911	186.169	59.8595
Pgk1	569.353	217.412	184.492
Rps3a1	556.389	167.883	263.171
Rpl5	533.271	205.899	155.126
Rpl39	532.544	147.571	109.021
Hspb1	511.59	29.9046	244.181
Gpx1	485.738	150.144	204.01
Rpl36al	471.507	257.947	136.368
Gpi1	457.052	170.111	199.475
Apoe	446.354	33.9968	77.9264
Asns	442.856	158.504	196.512
Rpl37	439.969	272.386	168.3
Chchd10	438.782	102.712	51.4983
Gsta4	437.431	117.665	65.6258
Ldhb	436.822	36.0669	25.0381
Ifitm2	431.195	177.51	134.059
Hist1h2ap	424.82	2.7656	1.454
Tpi1	418.337	239.17	197.092
Cox4i1	409.22	130.772	160.464
H2afx	397.945	164.434	157.552
Cox5a	396.973	183.996	191.79
Rps25	367.972	156.444	110.164
Zfp42	365.386	0.676468	0.121335
Eif3k	360.391	198.674	153.009
Gpx4	356.241	51.2597	94.4865
Rps20	342.399	116.518	66.0274
Cct3	327.76	154.643	137.486
Txn1	317.687	121.988	119.701
Nanog	314.698	59.7664	17.6793
Eif2s2	292.637	78.0422	38.6089
Hist1h2aj	291.999	2.91102	1.01514
Hint1	291.04	150.382	152.026
Ifitm1	290.522	4.37306	14.9243
Tdh	287.751	1.5395	1.53054
Banf1	287.325	188.962	128.512
Dynlt1-ps1	287.16	73.949	67.3931
Psmb6	286.483	182.799	143.117
Upp1	286.335	8.2761	13.9171
Ass1	284.9	52.2183	27.2414
Cox7c	281.429	150.73	77.493
Rps13-ps1	278.408	166.426	73.3085
Tuba3a	275.53	0.58169	0.0435435
Slc2a3	264.638	42.135	172.521
Uqcr10	263.578	104.537	59.6958
Kxd1	259.04	103.346	64.0941
Spp1	256.102	1.02287	116.397
Cnbp	255.199	154.002	124.64
Cox6b1	255.07	90.8931	92.7776
Rps27l	252.274	160.656	110.978
Cd9	249.15	19.3596	75.6843
Hist1h2an	248.625	1.35175	0.849171
Fabp3	246.167	2.78545	6.21474
Ubxn1	244.378	104.345	111.587
Park7	243.493	124.824	94.7563
Rpl30-ps9	241.328	46.2589	12.7054
Paics	240.975	158.709	88.9695
Morf4l1	229.481	52.7358	70.4445
Atp5c1	229.457	130.463	110.76
Rpl15-ps2	226.916	102.398	38.2575
Fkbp3	226.649	72.1921	46.2168
Cct4	226.277	131.208	103.942
Tdgf1	225.787	67.0247	35.5971
Eif3h	224.807	120.127	138.768
Mcm3	219.448	130.614	101.863
Ifitm3	218.035	51.5288	66.6796
Ndufa4	217.828	92.6781	63.7827
Eef1d	215.119	137.058	101.104
Cstb	215.007	26.2998	46.6053
Sox2	214.272	26.5009	71.5498
Ppib	213.54	116.278	128.16
Taldo1	213.457	82.745	87.4682
Tubb2b	212.917	22.6948	134.128
Atp5h	212.757	101.335	74.5316
Stmn1	212.537	108.396	122.996
Hat1	211.469	76.8586	41.062
Hist1h2ah	210.728	1.45172	1.00384
Igfbp2	210.282	83.6235	95.7203
Lsm4	210.033	84.3163	64.8932
Usmg5	208.55	63.6869	55.3886
Rpl22l1	208.335	43.6224	21.2416
Rnf7	204.386	35.2064	30.6993
Polr2e	202.341	66.0996	66.7979
Pcna	199.371	121.348	83.565
Rpl22	198.962	92.4496	61.6539
Rpl10l	197.878	1.30684	0
Klf2	196.173	0.528696	8.05082
Hsp90b1	196.063	87.8446	75.824
Rps2-ps13	195.252	116.79	67.7828
Lap3	191.872	43.8701	39.2997
Esrrb	191.378	0.0203385	0.0494585
Mybl2	190.891	41.8168	36.2769
Atp5o	189.714	97.0495	78.0705
Dtymk	189.309	62.0576	43.9749
Psmb4	188.685	103.609	93.129
Parp1	186.426	77.4404	68.9196
Eif3i	185.166	101.491	85.6317
Cox6c	184.49	74.7834	52.4576
Uqcr11	182.214	46.8925	24.0648
Gstp1	181.852	84.3826	120.429
Uba2	181.301	71.5603	57.9211
Hmgb2	181.14	110.545	74.2333
Asna1	180.302	61.9389	52.3661
Acly	177.44	117.944	83.9541
Atp5l	175.966	61.4261	46.7306
Sepw1	174.025	55.9091	105.425
Dctpp1	173.683	107.625	56.8935
Rpl3-ps2	172.11	34.0805	13.4876
Aprt	170.287	100.439	67.3116
Rps15a	170.14	40.8247	37.62
Rps16-ps2	165.863	62.8572	49.9406
Snrpe	165.325	86.265	60.9429
Cox5b	165.112	96.6428	91.5259
Eif3e	164.588	77.1569	61.0524
Phb	163.592	82.8761	76.0644
Bax	163.527	90.4766	67.6262
Adh5	162.99	63.7108	42.5551
Cst3	160.689	39.2936	52.8818
Wdr5	160.661	69.5882	47.5428
Hspa4	159.913	95.8224	95.0723
Etfb	159.552	41.7101	56.9267
Timm23	156.715	98.2612	65.0888
Alpl	155.026	8.14966	8.16548
Cnn3	154.534	95.8832	75.5864
Vdac2	153.57	78.1736	87.7957
Ddx39	153.369	90.2275	89.631
Gstp2	152.324	4.66425	5.00783
Tomm6	150.523	99.4761	96.158
Atp5k	150.479	38.9393	21.5528
Uqcrb	149.985	43.6659	40.9779
Cks2	149.21	91.0266	42.2625
Dpy30	148.553	55.0239	27.6262
Sin3b	148.278	44.0652	55.1032
Kpna2	147.737	92.6338	83.9247
Rps6-ps4	146.181	26.2043	14.7691
Lsm7	145.49	76.9318	53.7551
Tma7-ps	144.7	70.1022	26.863
Dnajc8	143.474	68.6578	56.1498
Eif3m	143.235	82.4391	50.612
Msh6	143.093	67.1912	45.0413
Atp5j2	142.285	61.682	61.6406
2020-03-02	141.646	5.57098	6.23709
Fxyd6	141.187	19.4318	21.4846
WI1-1003N17.1	138.87	15.4021	13.7034
Hist1h2ao	138.107	1.37848	1.14339
Hist1h2ad	136.633	0.608042	0.322803
Snrpd2	136.312	40.9412	27.985
Ash2l	136.266	33.561	32.2602
Eif4a2	136.122	38.2736	28.4261
Atox1	134.042	78.3179	34.4468
Dynlt1	133.002	53.3344	41.7165
Epop	132.316	35.8398	29.4535
Glrx3	130.822	77.2634	68.3152
Hist1h2af	130.42	0.771659	0.297689
Rpl10a-ps1	130.084	55.1365	53.9641
Top2a	129.666	52.2552	31.3049
Emg1	129.609	86.221	50.2359
Gjb3	129.54	1.39661	2.23662
Serf2	126.322	61.6955	49.4698
Rpl30-ps10	125.354	29.9972	8.31094
Hdac1	125.294	47.6031	60.1034
Dppa3	125.13	0.0306683	0
Ndufs2	123.535	81.6686	75.5723
Ubald2	122.959	46.117	33.8925
Aco2	122.853	74.818	66.0157
Psma7	119.282	51.1146	49.0906
Ndufs6	117.993	43.7654	29.2117
Hdac2	117.364	66.1324	47.0586
Galk1	116.817	73.5694	65.7025
Scpep1	116.057	22.9017	38.0841
Pmm1	115.527	57.2706	32.6377
Cox7a2l	114.966	56.7988	66.8868
Ndufa7	113.513	25.4916	18.9312
Atp1b1	113.131	22.9562	32.679
Slc25a1	113.099	73.5036	60.0601
Uqcrq	112.999	49.747	26.2308
Cdt1	112.596	65.2042	60.7083
Eif2b5	112.425	62.7767	57.2832
Fbl	111.339	73.9018	62.2029
Trap1a	110.566	5.29022	6.37978
Fxr1	110.171	38.1595	18.9093
Rpl15-ps3	110.128	36.935	25.4763
Aars	108.834	70.9036	71.1136
Sdhb	108.281	34.6541	34.9176
Snrpg	108.076	40.9952	21.5137
Psma5	107.562	69.6895	56.6751
Qars	106.651	57.1743	59.2806
Cndp2	106.598	39.5246	68.8674
Polr2f	106.534	52.8732	29.2228
Ndufa6	104.619	51.6993	25.7446
Qdpr	104.445	45.1825	25.8926
Cops7a	104.074	39.1481	28.8922
Crxos	103.752	0.001635	0
Rpph1	103.144	0.631674	0.564689
Ddit4	102.685	55.7673	52.9902
Elf3	102.146	4.65083	3.73212
Rhox5	101.851	11.7186	0.904166
2020-09-01	100.857	1.30953	0.994239
Ndufs7	100.541	63.1476	56.3787
Ndufv3	100.482	44.7017	29.1956
Nid2	100.005	31.2185	47.276
Impa2	99.9271	16.5174	11.4608
Fkbp8	99.5761	65.2586	52.5647
Aes	99.262	25.7441	32.5159
Aldh2	99.1933	19.0535	24.5669
Trip12	98.0518	30.5044	33.0006
Hk2	97.7932	34.8606	29.3308
Aamp	97.5918	58.7781	58.17
Drg1	96.9583	56.6302	61.9096
Rpp25	96.5394	9.71532	5.42672
Trap1	96.359	40.8921	31.7173
Pdia4	95.6445	46.7334	63.3428
Fgf4	95.1186	11.8798	2.95551
Mcl1	95.1153	58.1094	52.8877
Msh2	94.9644	50.1972	33.483
Pfkp	94.7609	2.59599	5.87823
Cdc5l	94.7395	25.7839	21.4722
Fbxo15	94.6371	0.118611	0.163308
Ddt	94.5776	35.9989	21.6033
Tcl1	94.5559	0	0
Tmem258	94.4097	56.0019	36.2307
Tbca	94.3683	52.067	43.9663
Rnf181	94.089	28.661	31.0117
Gapdh-ps15	93.4941	57.7226	52.1924
Ndufb11	93.4133	36.1452	32.8683
Ldb1	93.2824	33.5276	51.6389
Ppan	93.1654	55.1933	38.8945
Cacybp	92.8377	54.5953	30.3834
Wfdc2	92.5797	18.1657	25.8537
Eprs	92.5299	48.5292	27.9019
Brk1	92.5222	49.2596	55.2203
Polr2g	92.3464	54.7798	47.4969
Rrp9	92.2055	60.2422	43.7929
Sgk1	92.1181	39.4082	25.4965
Gipc1	91.9053	42.4206	57.7327
Grsf1	91.451	30.1923	33.99
Lsm3	90.4355	48.1123	30.7876
Sec61b	90.3284	40.6501	42.4473
Uqcrc2	90.0999	59.7247	47.338
Calcoco2	89.6523	0.089423	0.0678205
Rpl37rt	89.5959	24.371	18.4574
Tfcp2l1	89.5449	0.48105	0.436231
Sap30	89.5303	12.9823	8.88459
Mrpl2	89.3602	54.5628	40.6349
Khdc3	89.231	0.0125313	0.001621
Lonp1	88.3751	56.668	44.1348
Hexa	87.3558	8.02168	32.425
Pfdn1	86.9186	37.788	33.3037
hexb	86.3616	5.11555	15.1815
Zfp428	86.2346	55.4975	42.4432
Hsd17b10	85.6562	31.1363	30.1516
Ndufb6	85.6496	38.5449	29.859
Tma7	85.6129	55.8223	49.7526
Psmd12	85.524	54.4523	48.5575
Hist1h2ai	85.5023	0.604335	0.9178
Ccnb2	85.4049	49.6189	43.4676
Atp5e	85.0785	21.025	36.9042
Pcna-ps2	85.0036	49.6111	13.6264
Cmtm7	84.9462	10.8716	33.6713
Ndufc2	84.8313	51.1399	39.3783
Rabac1	84.6432	20.3278	28.5098
Cdk9	84.0045	42.2033	43.217
Grhpr	83.8923	42.8657	33.2011
Dnajc7	83.2289	42.4037	37.0962
Ndufa9	82.7505	50.2183	45.5061
Nsfl1c	82.4946	52.6884	38.2811
Dkc1	82.3559	39.4433	16.2867
Zfp57	82.3267	7.48208	10.8548
Actl6a	82.285	54.7176	43.6512
Coro1b	82.1132	31.7833	51.1611
Ddah2	82.0522	20.5396	38.0944
Amt	81.6976	28.1816	18.6886
Cox17	81.54	26.8852	18.0364
Pcolce	81.4903	3.70467	48.4679
Dhx16	81.4276	23.7269	23.4656
Cars	81.3458	53.9331	52.937
Sdhd	81.2941	44.3901	46.1696
Fkbp9	81.1626	33.3294	53.2535
Supt4a	81.1026	46.3862	41.6112
Klf4	80.7861	0.533988	1.12436
Nudcd2	80.7734	33.1382	25.115
Rbmxl2	80.7532	1.88957	0
Rnf4	80.6593	36.6329	41.6022
Sarnp	80.4578	45.6512	26.7598
Dars	80.3467	49.7482	33.0536
Pdha1	80.2968	38.6685	44.1776
Pim1	80.2199	5.37909	18.9014
Akap1	80.1538	14.802	12.3082
Nsmce4a	79.8086	37.792	19.8097
Aurkaip1	79.7703	46.5429	34.2453
Mdh1	79.724	38.2291	31.5171
Lima1	79.6269	4.09803	15.1466
Sdc4	79.2242	8.83794	37.9449
2410015M20Rik	78.8818	25.7586	17.9867
Higd2a	78.7606	48.616	38.5959
Cox7b	78.7222	40.9987	24.7537
Atp5j	78.5751	39.9251	25.1403
Idh1	77.7617	28.0365	25.7718
Pfkl	77.6995	39.2443	25.8295
Drap1	77.677	23.8518	31.6854
Gstm1	77.6192	8.73852	14.2167
Ulk1	76.9028	8.55477	17.646
Fam162a	76.6254	45.2147	29.3921
Chmp2a	76.5737	29.269	23.7773
Acadm	76.5474	15.2513	11.3357
Kdm1a	75.54	16.4583	18.806
Eed	75.3886	34.2729	22.8509
Ly6a	75.1677	0.302416	9.4448
Ndufb4	75.0122	17.8209	13.0772
Ndufa2	74.471	38.1371	27.3203
Ilf2	74.4603	41.2262	48.1336
Gcat	74.1106	43.394	10.4852
Xrcc5	73.9619	30.1765	20.1297
Grcc10	73.8213	29.0334	38.6648
Txndc17	73.5558	46.0422	45.7024
Fam25c	73.3002	0.122993	0
Socs3	72.7016	1.64593	14.9456
Polr2c	72.6828	40.6277	41.9246
Rnf220	72.6731	34.7221	47.9008
Snx2	72.6005	20.4003	24.5265
Timm8b	72.532	41.9689	29.6925
Rnh1	72.3916	18.3319	35.9032
Txnip	72.3401	22.6335	29.6257
Fcf1	72.0209	42.5142	30.8266
Colgalt1	71.6312	20.3666	35.4687
Nipsnap1	71.4914	30.7873	22.7056
Gabarapl2	70.694	11.6991	13.8627
Ciapin1	70.5771	40.9691	26.373
Lamc1	70.4911	22.8545	46.4736
Rbm39	69.9823	46.402	30.7994
Avpi1	69.7984	9.68199	13.3044
Alg13	69.6954	18.5381	14.8267
Cbr3	69.5801	29.1646	1.65653
Tfrc	69.4971	24.1886	12.6954
Atp6v0b	69.0258	24.3897	32.5028
Hmces	68.8686	14.3936	12.2306
Klf5	68.7426	3.35361	10.5899
Cldn4	68.637	4.67189	10.4244
Rpl17-ps10	68.4768	30.9762	26.5702
Kit	67.997	2.37369	1.48356
Ppih	67.9927	37.7157	23.0885
Gss	67.8208	7.81192	9.61372
Map2k1	67.7258	39.1726	41.7146
Tmem14c	67.6641	37.1678	42.9701
Atp6v1e1	67.5934	21.4679	31.8153
Cenpm	67.5625	25.3369	12.2436
Uqcc2	67.4207	25.3694	28.2903
Csrp2	67.2238	12.2011	15.2697
Tomm7	67.042	19.0958	9.49669
Hspa14	66.8891	34.0289	23.4086
Anapc11	66.8171	35.0163	26.8698
Mrpl21	66.3453	31.6254	27.0578
Ogdhl	66.0106	19.5207	13.78
Dohh	66.0074	43.2338	34.3025
Fblim1	65.8702	6.07362	32.0922
Cth	65.8105	27.3715	25.1338
Plin3	65.7569	41.9126	40.2186
Hsd17b14	65.6843	0.356938	0.150606
Sod2	65.3218	34.8793	17.4658
Vps35	65.2724	25.5362	28.13
Suz12	65.1759	23.374	10.2417
Cope	65.0286	29.1412	38.981
Npepps	64.9345	28.8003	32.1372
Tk1	64.7853	35.2971	22.5035
H2afv	64.5665	22.0467	26.4522
Gins4	64.5195	37.6483	27.9004
Ost4	64.4058	40.5296	26.3758
Jam2	64.3113	0.0734185	1.19549
Ctsb	63.823	14.4073	40.255
Cbs	63.6289	15.0148	1.69802
Matr3	63.5821	38.7355	17.6148
Idh3b	63.5284	41.8699	32.9895
Ndufa13	63.3463	29.7982	25.2757
Mir7654	63.168	35.4804	19.0793
Psmg1	63.1136	38.9831	24.4808
Tars	63.0967	37.8747	31.7668
Crtap	62.7944	15.7207	22.5352
Smu1	62.7602	32.809	26.6345
Bpnt1	62.7441	35.9761	31.8036
Rpa2	62.7111	36.6686	23.5107
Tcea1	62.7011	27.2569	17.4905
Cdkn2a	62.5031	1.01239	11.4843
Eif2b4	62.4882	35.9721	24.4255
Hist1h2ab	62.4837	0.855248	0.784607
Shmt1	61.4772	35.9344	15.5406
Atp5f1	61.3598	35.099	28.7033
Twf2	60.6604	10.032	16.2074
H2afy	60.592	9.21853	22.536
Ctsa	60.407	15.8978	35.66
Pim3	60.2319	11.9402	20.0908
Gga2	59.8877	33.9054	29.4379
Tmem256	59.8868	16.62	13.6335
Ndufa1	59.8453	15.552	10.9919
Mov10	59.228	7.96268	21.84
Rpl39l	59.1638	0.488938	0
Hk1	59.1251	3.71444	10.0506
Rpl36a-ps3	59.0041	13.2273	4.93222
Stra13	58.783	19.3973	17.538
Cisd1	58.7776	33.411	24.9018
Ndufa3	58.5723	11.5671	11.0477
Srebf1	58.4762	29.4272	19.0444
Rcn1	58.2917	21.8581	38.564
Ak4	58.2779	7.17349	4.53009
Mrpl24	58.233	38.0883	21.9009
Tbc1d13	58.0376	19.2295	21.9423
Mrps24	57.9415	15.1764	11.3214
Psmd1	57.7134	33.7191	34.8383
Ezh2	57.5931	22.9002	19.2781
Exosc10	57.5304	33.1239	37.7453
Aspscr1	57.5067	22.5601	18.2667
Pak1ip1	57.4967	30.7254	22.0101
Lamtor2	57.0389	21.9928	18.0998
St14	56.7496	24.0588	9.01024
Nup85	56.7219	30.1148	26.2829
Xrn2	56.6312	24.0476	29.1899
Gtf2e2	56.4336	25.5149	21.1288
Triml2	56.3674	0.0397495	0
Fh1	56.0732	23.903	16.1798
Llgl2	55.8757	18.2806	12.4097
Zfp296	55.8243	9.62043	5.51214
Slc29a1	55.7495	26.3545	16.3351
Wdtc1	55.7233	13.8801	16.5444
Acp6	55.6973	16.2633	6.18559
Ralbp1	55.6317	16.0054	17.8553
Kif20a	55.6193	32.4694	36.5198
Asah1	55.486	13.3874	23.4686
Ech1	55.1186	7.76013	11.8148
Gnpda1	54.8934	30.7789	26.0093
Gstm2	54.8537	4.74146	4.11664
Morc1	54.8441	0.198605	0.012379
Nfu1	54.74	16.82	17.2991
Nfatc2ip	54.6036	11.3015	6.22731
Syngr1	54.5197	9.47663	5.53885
Cetn3	54.4777	16.8807	11.3904
Pus1	54.4774	23.9746	23.2308
Etfa	54.0837	29.8059	20.9917
Commd4	53.9995	10.9958	10.0154
Bloc1s2	53.8946	34.9574	21.5076
Ssna1	53.8475	19.6452	20.2111
Lsm5	53.7623	31.5476	16.2261
Fam49b	53.4382	14.3701	18.1324
Fnta	53.3212	27.0211	20.6711
Smarca5	53.2955	32.7189	13.8586
Ssbp4	53.189	27.6856	19.6552
Bola2	53.003	20.8628	15.5859
Rrm1	52.9643	32.9881	31.1792
Mir5121	52.9526	24.2151	16.7836
Fbrsl1	52.8651	30.3665	21.8592
Exosc6	52.7868	20.9283	13.3858
Frg1	52.7786	19.6372	27.701
Mtf2	52.7766	11.6139	7.80852
Chchd1	52.647	29.4973	21.7087
Rabggtb	52.6399	18.3312	10.8986
Cnot1	52.6105	26.6615	13.8243
Slc6a8	52.428	7.18877	14.5619
Nqo1	52.3168	7.90455	6.62783
Slc25a20	52.0325	1.96226	9.04524
Ufc1	51.8923	21.6871	28.7963
Mcm10	51.7372	26.8378	21.0827
Pdgfa	51.7347	3.83692	18.0881
Gpx2	51.6759	5.28204	0.255806
Arl3	51.6018	14.1341	18.8266
Atp6v1a	51.0785	22.8816	18.9798
Sf3b1	51.0041	30.236	25.4951
Sat1	51.0039	8.32076	10.8501
Anapc13	50.9847	16.7982	13.1865
Ephx2	50.8359	2.02308	3.69606
Lgmn	50.5975	11.8838	17.7726
Gab1	50.5461	4.7229	8.93477
Jade1	50.4533	11.4407	5.67147
Nup88	50.2102	19.4682	20.6766
Naa38	49.9246	32.6565	16.8663
Fam96b	49.8846	18.2667	15.8914
Apoa1bp	49.8183	16.8564	19.5424
Wtap	49.7478	25.1113	21.976
Mrpl4	49.747	31.7224	24.1581
Usp48	49.707	13.9646	13.5833
Ndufb5	49.6536	22.9773	19.0489
Vps26a	49.6424	15.7263	16.1469
Twf1	49.604	21.0675	29.38
Ccs	49.4697	12.5203	14.2098
Hsf2bp	49.3573	0.438097	0.056426
Idh3a	49.1129	29.6861	21.2994
Pak4	49.0589	24.744	24.5089
Orc6	49.0345	24.6551	21.0404
Sem1	49.0061	23.1253	18.9028
Use1	48.8088	20.2388	14.868
Bcat2	48.7663	25.8607	20.4806
Dnajc21	48.7065	16.8318	9.85996
Bnip3	48.5413	20.0706	9.11076
Gtsf1l	48.5305	0.968528	0.174434
Haus1	48.3851	24.9174	13.1497
Glb1	48.3541	6.38344	12.6427
Nsmce1	48.34	18.3815	24.8152
Hap1	48.3315	3.32772	9.60528
Psma3	48.1529	26.7375	19.8001
Eif4a-ps4	48.14	28.5683	14.9661
Luc7l3	48.0821	20.173	10.3693
Rnaseh2b	48.0658	9.19432	4.79654
Malat1	47.9299	6.06018	12.4191
Smtnl2	47.922	6.89554	10.6883
Ubl5	47.7553	16.2634	12.0967
Dnajc19	47.7305	16.2101	8.93696
Pih1d1	47.6267	30.7814	23.1958
Fbxo5	47.5908	24.8891	14.3219
Mpnd	47.5785	26.4028	20.7765
H2afj	47.5759	18.7	10.5579
Mtfr1	47.4967	28.5388	15.5983
Dhx9	47.3308	25.9068	18.8102
Acads	47.0223	12.8234	22.0063
Fbxo22	47.0216	25.2638	26.7346
Hspb8	46.9692	2.85545	17.6608
Xab2	46.8459	22.4644	22.7977
Pttg1ip	46.8235	13.8705	30.578
Rps12-ps3	46.6116	17.5441	14.0181
Cox14	46.6037	10.8156	12.6597
Ubr5	46.4672	27.7734	25.1983
Rsrp1	46.3634	19.0408	20.0785
Ly75	46.3537	2.83625	4.52747
Renbp	46.1261	5.94896	23.0556
Mif4gd	46.0708	15.1949	13.0707
Ccdc43	46.0392	29.6943	18.2399
Acaa2	46.0364	6.52381	11.5597
Plekhf2	45.9139	26.2876	17.3977
Cisd3	45.8355	11.7056	15.8059
Tmem160	45.8084	19.3228	10.6653
Urod	45.6592	22.6871	15.8052
Rdm1	45.6306	5.68496	4.22046
Apela	45.5505	8.82933	22.9454
Igbp1	45.5052	29.1066	23.0711
Nit2	45.4434	20.4652	15.1649
Aifm1	45.4078	24.3384	20.1542
Aqp3	45.3432	0.045854	0.239286
Baz2a	45.3362	17.3541	17.0862
Enoph1	45.3339	29.8752	25.3078
Nubp1	45.2952	22.1359	26.0661
Taf5l	45.2137	19.7418	13.4778
A4galt	44.939	1.66095	3.33693
Dap3	44.9168	19.0173	15.0381
Tpd52	44.8621	12.5377	8.43848
Prc1	44.7629	23.7575	16.2646
Nupr1	44.7237	0.509302	2.37821
Kdm3a	44.7142	5.12323	6.43181
Wdr76	44.4994	16.0473	11.7088
Fpgs	44.4521	21.9561	16.312
Lamtor5	44.3814	25.6566	22.5665
Dvl2	44.2938	23.306	22.507
Fbxo6	44.2206	5.04521	8.98679
Ppm1b	44.167	19.933	20.9551
Gatsl3	43.9724	25.3308	16.8018
Smc4	43.8916	14.3249	6.06174
Mphosph6	43.8045	22.9779	16.8338
Tmx2	43.7857	25.2359	26.3897
Tnip1	43.6132	11.8387	26.4758
Echdc2	43.6055	17.6603	10.4754
Snhg1	43.435	18.3998	7.2245
Cops9	43.3868	14.0363	12.4755
Lage3	43.3857	22.1212	12.612
Nip7	43.3616	25.0851	14.7764
Prim1	43.2426	25.4787	15.3023
Prrc1	43.1286	12.6698	15.2512
Gdf3	43.0912	2.14001	1.00939
Pomp	42.8801	27.5978	21.4605
Bcl3	42.84	0.137163	3.67729
Usp1	42.7394	25.1987	14.775
Hsbp1	42.6943	20.1218	28.1831
Rpl23a-ps3	42.6752	10.77	6.0447
Taf7	42.57	19.0057	6.07504
Clstn1	42.5053	20.304	27.8585
Cib1	42.4698	10.6194	17.8024
Capn1	42.3614	4.02043	22.6459
Pole4	41.9093	13.6867	11.337
Mum1	41.8302	16.9249	14.8056
Cebpz	41.7956	17.3697	11.3778
Pdcd2	41.6897	8.64186	6.86065
Ostf1	41.509	2.66984	7.10372
Mrpl14	41.4778	10.6486	10.2282
Bri3	41.4424	18.9976	22.6142
Mylpf	41.4014	1.1084	1.30938
Stk38	41.3641	9.51832	10.6462
Zfas1	41.2853	15.3753	6.0731
Cox7a1	41.245	1.68863	1.29149
Ly6g6e	41.2134	0.059748	0.116527
Ap3b1	41.1232	7.7289	14.7904
Acot9	41.0261	8.28787	18.6573
Lypla1	41.0118	20.6014	11.9322
Tada3	41.0103	12.0675	15.4992
Fkbp5	40.9944	25.3436	24.8611
Cmtm6	40.835	25.0411	23.6076
Kank2	40.8065	10.1127	17.4203
Icam1	40.7336	2.37646	3.40721
Prmt7	40.5232	26.7745	20.8618
Bdh1	40.4899	11.4687	7.05997
Apobec3	40.396	4.94019	12.3009
Gins1	40.3691	15.3687	11.2029
Cenpv	40.368	6.25435	7.19412
Bloc1s1	40.3106	10.4533	16.8614
Mrpl49	40.242	18.4674	13.5843
Bod1	40.2301	26.2327	22.5987
Dnttip2	40.1692	24.7276	10.8294
Trnau1ap	39.9572	10.7777	9.74951
Nfe2l2	39.9402	15.9006	25.0748
Tex19.1	39.8915	1.50581	0.165451
Mrps28	39.8681	21.3647	13.9135
Emc2	39.6562	13.7969	9.04886
Ndufs1	39.636	21.1417	15.657
Cox6b2	39.5686	10.8516	8.89717
Sun1	39.4473	7.2224	9.66975
Sec61g	39.3911	18.3897	18.5609
Naa20	39.3874	18.9848	14.0954
Anln	39.2729	13.4872	12.2596
Dcaf13	39.2723	25.4457	16.5901
Acsl3	39.2228	21.5032	13.0089
Pltp	39.1762	15.4914	10.3051
Lefty2	39.0542	6.36818	18.0616
Echs1	38.9761	21.4512	15.7573
Mat2b	38.958	24.275	15.562
Chmp5	38.8711	13.8806	18.6654
Cdo1	38.85	1.96404	0.991217
Pawr	38.7941	13.9004	16.1427
Cdk5rap3	38.6636	24.3141	19.5814
Mrpl22	38.6266	25.3461	14.4276
Fmr1nb	38.6243	3.8353	0.080589
Ppp6r3	38.5301	24.8893	15.0528
Pop5	38.5046	16.1783	23.8206
Gpbp1	38.4927	14.3943	8.33893
Rnf114	38.4147	18.2223	19.9227
Tbx3	38.3443	0.102845	0.379791
Snrnp25	38.3255	16.3511	11.4121
2020-09-07	38.314	19.2405	17.2584
Trpm1	38.2514	0.00127025	0.021979
Oard1	38.1519	21.3138	11.4419
Gpn3	38.1395	16.9534	11.6343
Rpsa-ps10	38.1364	17.3202	19.0341
Gpa33	38.1345	0.148327	0.263501
Anxa7	38.103	19.8594	22.2333
Pdlim1	38.0645	12.2923	22.0881
Sp5	37.9811	1.86743	5.54167
Schip1	37.9633	10.9688	10.4539
Kdm3b	37.7931	13.1409	14.9984
Sh3bp1	37.7341	9.73927	24.4945
Scand1	37.7287	12.1531	4.15313
Akt2	37.7269	17.3224	20.3235
Hebp1	37.7215	1.2817	4.31183
Rec114	37.6681	0.265016	0.040968
Dera	37.6545	12.3001	17.4436
Aldh7a1	37.6311	22.3399	23.8521
Ppp2r5c	37.623	23.0066	16.7645
Nbr1	37.6221	12.2519	14.0572
Lcmt1	37.551	21.6967	13.6221
Enah	37.4994	11.8018	13.4714
Ubxn2a	37.2968	4.35332	2.73487
Jak3	37.2924	2.21854	2.129
Wdr61	37.2895	16.7927	18.9614
Gjc1	37.2634	8.02481	15.6245
Mpp6	37.2157	19.6241	11.2918
Atp6v1c1	37.1911	13.4527	15.348
Syce2	37.1788	13.6755	5.15174
Arih2	37.0494	10.5208	16.0616
Pgk1-rs7	37.0315	12.5785	13.8914
Naa35	36.9444	9.87428	12.9254
Hes1	36.885	18.5965	16.3057
Gtf2h1	36.8736	14.8087	10.6111
Zfp330	36.7915	17.2623	11.8682
Pgm1	36.7538	5.95404	7.25517
Zfp622	36.7393	24.2928	22.7015
Nfkbia	36.5605	3.02113	12.7696
Rpap1	36.5536	18.5554	22.731
Fubp3	36.4608	23.849	16.326
Sall1	36.4598	17.0016	18.342
Cnot8	36.3704	21.9275	22.2046
Sema4b	36.3632	14.5289	19.095
Cbx3-ps6	36.3606	10.8424	10.9774
Rpl38-ps2	36.0801	10.4893	6.15734
Fkbp6	36.0363	0.464745	0
Itpka	35.9699	0.319223	0.202287
Gjb5	35.9518	0.783022	0.651373
Ttc1	35.8067	15.8059	14.9838
Phyh	35.7538	16.3756	14.5737
Leprot	35.736	9.98424	16.9363
Rfc4	35.6792	23.7052	16.0047
Pias4	35.6078	14.5477	18.8357
Tsfm	35.5129	22.463	17.9647
U2surp	35.4934	14.6722	5.68846
Smagp	35.4672	3.89276	8.55973
Adprhl2	35.46	18.4293	15.8067
Sap30l	35.4477	7.02101	10.7904
Acaa1a	35.3865	11.752	13.9833
Pmpcb	35.2543	16.9759	22.6229
Ppp2r2d	35.2498	20.5821	20.7159
Tpgs1	35.0658	11.2361	11.8321
Relb	35.0644	2.31947	8.56498
Spg21	34.934	9.94517	15.5205
Top3b	34.8807	22.0772	22.104
Snora65	34.8036	17.3707	11.6726
Las1l	34.5862	23.0102	19.0304
D030056L22Rik	34.5067	17.6503	10.5399
CAAA01093181.2	34.4895	0.111982	8.32274
Tmem39a	34.4558	17.9302	12.3693
Aldh1l1	34.3143	1.94178	1.3925
Anapc7	34.2195	10.5617	13.3069
Gna13	34.2096	16.0425	14.9132
Klf9	34.2082	8.71325	4.45618
Pdcd2l	34.1373	10.6509	10.8442
Orc1	34.0881	11.9718	9.89951
Rpf2	34.0847	19.3184	11.043
Msrb1	34.0034	13.4314	16.8319
Qtrt1	33.9776	14.3819	11.1773
Tmem192	33.9763	16.4357	14.0748
Gaa	33.9649	12.6975	19.1319
Rmnd5b	33.887	10.3356	16.5313
Sucla2	33.8831	19.1409	16.3413
Mrps9	33.867	18.5122	15.0518
Slc25a36	33.8633	17.8176	10.171
Lrpap1	33.8529	10.6479	15.0857
Notum	33.8395	0.056039	0.103054
Cdc45	33.8213	12.5146	12.2277
Yme1l1	33.7651	20.1753	11.3728
Ptpn2	33.7511	15.5657	8.51911
Ckap2	33.7105	13.2466	6.01395
Nkx6-2	33.6382	0.181232	1.83426
Taf1d	33.5772	18.1177	8.40218
Suclg2	33.5401	14.5263	11.4685
Rpl28-ps3	33.5255	12.898	8.55608
Fam63a	33.5059	7.47771	12.2066
Pbk	33.4823	10.8488	10.1584
Mcm3ap	33.4563	12.2815	15.7011
Ankhd1	33.4261	19.0392	13.5805
Cenph	33.3773	13.4071	8.17471
Hint2	33.1882	9.53208	6.54791
Smc3	33.1246	17.9833	9.28133
Copb1	33.1159	17.9586	20.1827
H1fx	33.0886	18.4214	21.1996
Sbds	33.0294	21.9743	20.2345
Mphosph8	32.9897	12.6386	6.48136
Mir1906-1	32.9706	18.304	21.8021
Itpk1	32.9522	15.9342	9.6915
Cadm4	32.9436	2.17172	4.93841
Dcxr	32.8726	20.8967	7.16217
Snhg8	32.852	9.96838	4.19683
Sdf4	32.8407	18.7172	20.7682
Dpm3	32.8381	10.1621	11.1411
Nusap1	32.8343	18.3564	9.8474
Epb41l4aos	32.7183	17.948	7.51555
Ckmt1	32.7179	4.97506	0.56275
Tmem134	32.6478	13.8046	12.5803
Rps23-ps1	32.6327	6.66298	3.23441
Ncbp2	32.5652	17.8164	20.7293
Bhmt	32.5308	0	0.005893
Ndufs4	32.5251	12.9421	11.1633
Jakmip1	32.4687	1.61942	0.160274
Epn2	32.4499	9.05165	9.81293
Tada2a	32.3803	18.75	11.6904
Sumf2	32.3049	13.1	15.8068
Trim13	32.1826	4.85017	3.35476
Nr0b1	32.1822	0.13173	0.115104
Rif1	32.1678	11.133	3.51785
Wwp2	32.1443	13.9618	15.586
Oxct1	32.0738	20.8244	9.45523
B4galnt4	32.0166	5.84473	7.57322
Setd6	32.0029	15.4764	8.13305
Afg3l2	31.8354	14.891	13.6006
Mpv17l2	31.7695	14.0864	12.5391
Pnrc1	31.7265	16.9234	20.4924
Tm7sf3	31.7194	7.69801	12.7223
Cdk1	31.6734	17.7629	13.9487
Eif2s3y	31.6375	9.33316	0.0240225
Trip10	31.567	18.4164	20.557
Paip2b	31.5393	9.13422	8.97497
Dhx32	31.5269	9.12062	13.8826
Snhg12	31.493	11.7371	6.63239
Smc2	31.3798	11.7967	5.20804
Ict1	31.3728	14.9558	15.239
Sugt1	31.3584	9.74598	9.33751
Snord22	31.2872	20.604	10.2016
Zfyve21	31.2795	9.18127	9.01013
Ndufc1	31.1862	10.629	8.51468
S100a13	31.1822	0.582552	3.16578
Ngrn	31.1465	19.5968	10.3985
Snord12	31.1459	16.6407	6.46969
Sec14l1	31.1452	10.0422	18.9047
Ndufb2	31.0794	5.77951	3.15961
Cdk7	30.9798	11.8458	10.6946
Anxa4	30.9406	12.5361	11.0951
Ppp1r35	30.9111	14.5965	13.7951
Mien1	30.7864	14.9627	13.7319
Eml2	30.773	7.95285	7.1518
Hscb	30.7555	4.19187	4.42638
Stxbp2	30.7498	13.5215	16.6253
Smc1a	30.6589	17.2483	11.6756
Rab9	30.6086	13.7302	10.6806
Washc2	30.5942	9.10547	13.4178
Oas1a	30.5821	0.2445	1.17198
Mreg	30.5666	4.82144	1.46796
Apoc1	30.5573	1.92546	0.4414
Tex264	30.5498	4.49858	15.2067
Morc3	30.5066	8.30104	4.52546
Usp9x	30.4494	13.2915	8.70216
Lamp2	30.4272	8.19591	19.1904
Bckdha	30.3514	17.9126	15.4506
Dmgdh	30.351	0.0124	0.06171
Rps23-ps2	30.3506	3.12833	2.43112
Cog4	30.3309	13.1657	16.7824
Kif5b	30.1855	19.2202	11.6546
Rfx2	30.1598	1.11974	2.18277
Eci1	30.0614	14.0436	11.6593
Klf10	30.0287	13.1485	10.1546
Slc7a6os	29.8374	14.6639	14.479
Inpp5d	29.813	0.909886	0.203118
Blvrb	29.7767	19.6732	6.90001
Tigar	29.7443	6.18235	8.93615
Sdf2l1	29.6735	16.941	16.5821
Cpt1a	29.6486	1.34547	14.6987
Dusp1	29.6326	13.4332	14.3138
Trim25	29.535	3.42974	5.19698
Lncenc1	29.4587	0.406843	0.09883
Amdhd2	29.4239	7.85497	11.0427
Ooep	29.3913	0.0716665	0
Mfn1	29.374	8.18913	9.43985
Cltb	29.3695	5.64857	7.83789
Ncoa4	29.3428	18.2809	12.8402
Asf1b	29.3148	17.9032	18.2943
Tm7sf2	29.3097	17.7916	17.6889
Ndufa11	29.2808	17.3305	19.3195
Mapkapk5	29.268	15.0899	18.8875
Mphosph10	29.2561	16.8374	4.91024
Pycr1	29.1413	14.6452	15.3246
Med21	29.1314	16.1658	12.6737
Mesdc2	29.0789	13.1857	18.1944
Lsg1	29.0356	19.0644	15.451
Ect2	29.0266	13.8035	9.83188
Yes1	29.0016	10.499	5.91286
Srfbp1	28.9966	15.7355	7.70606
Zmym1	28.9842	12.1805	7.93289
Uap1l1	28.9752	2.25773	7.47441
Ddx20	28.9647	19.1031	12.1736
Nudt9	28.9514	17.5356	13.0443
Fbxl5	28.8993	12.3342	11.4189
Pglyrp1	28.896	0.0688218	0.153309
Eef1e1	28.8883	12.2209	7.15887
Sccpdh	28.8738	6.2351	9.28872
Agtrap	28.8612	8.46115	13.3045
Mrpl41	28.8326	13.0839	10.764
Grin1	28.8141	0.191537	0.066733
Mrpl15	28.7773	17.364	11.5524
Arid5b	28.7265	0.304861	6.09192
Acsf2	28.7228	4.35895	9.02075
Rfc1	28.7041	17.3466	10.1605
Dazl	28.6641	0.221001	0
Kat6b	28.6453	1.5758	1.28428
Fignl1	28.6424	6.94932	6.07068
Atg13	28.5978	12.2947	13.1915
Mdm4	28.4597	7.761	5.24916
Rab4b	28.4561	14.0371	16.0565
Vps41	28.4529	15.285	15.3922
Mrps31	28.3665	12.0184	8.64612
Cebpzos	28.3435	4.76961	5.47823
Ildr1	28.3282	2.45209	0.17131
Phf20	28.2218	10.1329	8.10484
Wdr73	28.208	16.5171	8.93772
Gtf2f2	28.1725	17.6631	13.8046
Esco2	28.1047	9.22332	2.3767
Tdp2	28.0593	17.3555	13.3287
Zfp710	28.0022	7.43735	12.5827
Med6	27.998	12.6243	10.444
Cryz	27.9604	2.25218	2.9393
Wapl	27.8362	15.9808	9.41395
Pcbd2	27.8249	4.52279	2.24703
Ccnb1ip1	27.8107	9.39326	1.1007
Crlf3	27.6127	9.00858	8.83115
Mrpl39	27.5633	12.6476	9.01899
Snhg6	27.5559	6.83016	6.4752
Snx1	27.4975	7.60892	14.726
Arl14epl	27.4674	0.0666478	0.0592845
Gbas	27.355	13.7395	15.5005
Ttc5	27.3467	15.2647	12.9211
Cnot10	27.2903	15.5248	15.4274
Snord96a	27.28	17.1134	15.9778
Zmat5	27.2736	11.3486	11.0084
Herc4	27.2472	12.2725	9.9723
Pcsk6	27.2395	2.99287	0.873862
Necap1	27.2202	10.1699	14.4643
Exosc8	27.1994	15.9265	13.166
Ccdc117	27.13	8.91069	7.91107
Pnpla6	27.0743	10.3982	11.7504
Carnmt1	27.0274	13.4703	10.86
Tmem64	26.9871	6.21218	6.35183
Katna1	26.934	14.6841	17.2294
Man2c1	26.8608	10.2479	12.2908
Tpr	26.8264	17.3105	10.0952
M1ap	26.8067	2.20702	0.199345
Aim2	26.7997	1.35832	0.132747
Uba3	26.7866	16.8128	13.3163
Fig4	26.7597	6.83353	6.19169
Adam19	26.6965	4.85887	16.4964
Nr5a2	26.6929	0.017127	0.043047
Bid	26.6589	11.2394	8.41049
Alkbh2	26.6194	7.18797	5.60694
Wdr70	26.5995	14.4509	14.7354
Eif3s6-ps2	26.531	15.1849	4.11134
Mrps30	26.4865	13.8968	10.3192
Trim24	26.4459	17.2393	9.21855
Ncaph	26.2745	16.4498	17.3531
Sec23a	26.2726	14.5464	16.5323
Tmem199	26.246	4.95386	7.54567
Atmin	26.2458	14.872	10.5685
Grpel1	26.2397	17.3064	14.0378
Zc3h11a	26.2103	13.4095	15.1115
Mpv17	26.1685	8.0109	13.1143
Dppa4	26.154	7.4314	0.15802
Slc45a4	26.1059	7.27063	8.96436
Usp28	26.103	10.3471	7.91986
Osbpl9	26.0005	8.36941	12.0294
Ptgr1	25.9523	3.77034	6.50969
Tob1	25.9515	6.69868	7.28103
Timeless	25.8786	13.1415	13.1487
Pip4k2c	25.8658	9.94292	17.1126
Nr2c2ap	25.8013	8.39163	6.39734
Dlgap3	25.7812	0.4307	3.52191
Fbxw9	25.7082	11.7393	13.7314
Lactb2	25.6188	5.83506	3.59571
Prdm14	25.6101	0	0.067932
Slc39a4	25.5876	5.06899	7.61508
Cbx7	25.5611	14.8701	10.4758
Prune	25.5171	9.99745	13.4082
Zwilch	25.4884	14.8164	11.6022
Abhd11	25.4813	15.3478	10.4881
Ier3ip1	25.3454	11.5328	13.2964
Gpbp1l1	25.2588	7.98746	5.64747
Mpst	25.2584	13.3451	9.65346
Ndufa4l2	25.1493	1.32223	2.17983
Kank3	25.1473	3.06777	3.43204
Clk1	25.0836	13.4796	6.81928
Gtf2b	25.0611	8.48162	10.5984
Plcb3	25.0595	11.7717	11.1437
Insl3	25.0279	2.13831	1.78469
Ddx10	25.0272	15.1463	8.12411
Rps27a-ps2	24.9732	7.62933	4.85464
Rpl19-ps11	24.9683	6.46393	5.05917
Unc119	24.9413	6.68333	9.68727
Apopt1	24.9242	7.64186	7.45948
Gramd1a	24.9204	4.71195	11.4192
Clp1	24.8663	14.0816	11.5214
Susd2	24.8544	0.108527	3.0772
Ctsc	24.8221	11.4304	9.4903
Rab11fip5	24.8097	0.561782	9.35447
Sfrp1	24.7895	5.59367	15.651
Poglut1	24.7622	12.7872	13.3071
Dynlt1a	24.7005	7.32834	8.2437
Alkbh7	24.6735	11.2009	6.37781
Rpl17-ps5	24.6727	7.21654	7.30701
B4galt6	24.5943	9.78636	6.07078
Nt5c3b	24.5399	9.01865	11.1859
Tst	24.5248	10.968	4.79004
Zfp961	24.4585	12.2331	4.99059
Eid2	24.4192	12.1943	10.7206
Triap1	24.3706	10.0182	10.5745
Dynlt1f	24.221	9.71987	14.379
Txndc9	24.2133	13.1293	11.6094
Vcpkmt	24.1973	13.5137	6.47376
Vti1b	24.136	11.8077	15.964
Mcf2	24.1148	0.559466	1.01879
Coil	24.0667	10.0171	7.46506
N4bp1	24.0381	11.762	10.583
Sohlh2	24.0288	0.115543	0
Phf3	24.0191	7.21778	5.53901
Mpzl2	23.906	7.43626	2.79411
Higd1a	23.8978	13.8782	8.61803
Zbtb44	23.8641	11.5548	8.37371
Ift20	23.8515	7.9863	6.88408
P4ha1	23.842	3.88322	10.9203
Eif5b	23.7697	14.3395	13.9231
Cep55	23.7504	3.38002	3.44494
Zc3hav1	23.7319	2.43925	8.09607
Tdrp	23.697	2.67981	1.08741
Med30	23.6593	12.8129	6.64307
Svbp	23.6252	8.19322	13.2079
Fam213a	23.5758	7.3433	9.27179
Dynlt1c	23.5195	9.38683	8.66538
Cep57	23.4717	13.5008	6.06557
Tmem208	23.4511	12.5647	11.5725
Pecam1	23.4321	0.194704	0.186093
Scp2	23.3826	7.7139	10.2556
Slmap	23.3784	12.838	11.004
Atp6v1h	23.2934	11.0473	12.7266
Tdrd12	23.2488	1.05051	0.0409865
Ncor1	23.18	13.5999	9.99723
Tbc1d10a	23.1547	9.69351	11.4389
Chchd4	23.1256	13.1296	8.84483
Copg2	23.0979	13.6143	13.0233
Gabpa	23.049	13.7978	9.64054
Taf10	23.0145	11.3141	12.3952
Ascc1	23.0077	13.9324	14.0744
Ccdc61	22.9718	7.76928	8.7127
E2f1	22.9346	11.1038	12.3158
Cstf3	22.8334	13.5366	11.2962
Ncoa3	22.8316	5.90791	11.1913
N4bp3	22.6885	7.09146	8.79025
Trappc6a	22.6474	9.67699	7.92852
Aldoc	22.6354	3.44374	0.744036
Ptpn6	22.6334	6.46089	9.21538
Pdxk	22.6044	15.0257	10.1127
Oip5	22.5819	14.2685	10.559
Tor1a	22.5619	13.7038	14.1528
Gcdh	22.5484	10.5146	9.26548
Gigyf2	22.4626	6.49178	6.4259
Plscr1	22.4568	5.34051	12.6988
Rogdi	22.4381	13.6003	10.6585
Pipox	22.4168	5.44894	3.22363
Chek2	22.4138	13.52	7.55686
Gemin2	22.3856	10.864	6.69662
Arhgef18	22.3836	7.30528	12.5123
Pecr	22.3672	9.44264	5.77824
Llph-ps2	22.3318	10.7673	5.04855
Helb	22.3063	4.25073	2.37994
Nadk2	22.2954	12.3519	6.05121
Ltbp4	22.2724	7.58798	8.29641
Hmmr	22.2334	7.70594	4.28725
Rmrp	22.2132	1.44402	1.11863
Spic	22.1899	0	0
Brd8	22.1648	9.79628	8.13531
Krt42	22.1452	0.0479945	0.119836
Pxmp2	22.135	4.19213	3.3497
Mga	22.1092	7.71176	4.54966
Pccb	22.0832	7.74432	7.5483
Rbm5	22.0478	11.4823	12.8487
Ift52	22.035	10.4449	13.8573
Fbxl12	22.0318	5.17615	6.59186
Ddx50	22.0077	6.77054	4.72301
Rnf216	21.9416	8.41778	11.727
Adat2	21.9265	13.6708	6.67808
Esf1	21.9238	9.45631	5.23145
Commd5	21.9136	9.2092	11.1118
Fzd10	21.9004	7.37978	10.8845
Med17	21.7316	13.04	10.9753
Triml1	21.7192	0.0346595	0
Zfp568	21.6913	12.086	13.6518
Lrrc34	21.6491	0.129386	0.168143
Gas5	21.63	12.5429	9.00628
Rpp21	21.6214	10.5853	6.80226
Pdia5	21.5966	4.13963	9.28844
Acot8	21.5623	8.39899	7.58354
Pola1	21.5585	7.16953	2.44468
Agpat2	21.5273	13.4193	10.0604
Cystm1	21.4967	4.61567	5.99695
Nipsnap3b	21.4875	9.36169	14.1527
Gpat2	21.4388	1.55477	0
Slc27a3	21.4036	12.141	10.6046
Tfap2c	21.3554	0.481408	3.1277
Ggnbp2	21.3133	9.57137	7.34902
Keap1	21.2457	10.5479	11.7198
Zbtb8a	21.2156	7.29406	3.56639
Platr10	21.1774	8.1653	1.30416
Ktn1	21.1421	5.72129	4.82953
Pramef12	21.1364	0.889915	0.33006
Dhrs7	21.1178	10.8139	7.03196
Mllt10	21.1106	9.22837	6.26812
Abcc5	21.0924	3.17477	5.88136
Mrps33	21.0135	12.0833	9.32224
Vps29	20.9515	12.1341	10.5843
Calb2	20.9361	0.0276125	0.067704
Ttyh2	20.9151	2.20259	9.20791
Agk	20.9104	4.70431	5.14612
Aldh16a1	20.9101	8.74825	7.63495
Lama1	20.8547	0.151464	2.91587
Acss1	20.8133	0.592386	1.59993
Dlgap5	20.7762	5.81956	5.87491
Vta1	20.7667	13.4089	12.7469
Fam102a	20.688	4.89459	4.28953
Rabif	20.6836	8.6969	10.796
Hmgcl	20.6749	8.88288	8.3595
Zfp59	20.6694	2.35915	1.89816
Prelid2	20.6465	4.20609	1.63257
Chfr	20.6428	11.6178	12.0735
Dact2	20.6426	8.5813	9.85374
B430218F22Rik	20.4987	6.78934	5.35135
Mir703	20.4894	1.963	1.37607
Fcgrt	20.4844	0.126884	0.368475
Ensa	20.4665	10.339	12.9754
Atp9a	20.4621	3.12796	7.23041
Mavs	20.413	8.9706	11.0074
Tm2d3	20.401	12.6422	12.9
Dyrk3	20.3987	10.1141	8.88743
Rhpn2	20.3775	10.2363	7.66134
Dlc1	20.3353	1.33244	4.13741
Hspbap1	20.3266	10.134	6.88782
Pou2f3	20.3102	0.595738	0.082276
Rab24	20.2626	9.57653	9.23245
Rn7s6	20.2567	1.85213	0
Tmem231	20.2505	8.09323	6.06226
Isoc2a	20.2306	1.05622	2.17229
Pdcd10	20.1868	8.34629	7.26199
Platr14	20.1868	1.73071	0.278703
Ckap5	20.1835	12.982	6.86157
Bloc1s4	20.1648	5.7686	4.26948
Ddc	20.0934	0.234374	1.37078
Stat3	20.0931	2.71631	7.31725
Glrx	20.0865	5.61264	8.67576
Sbno1	20.0533	8.69508	6.47238
Exoc4	20.012	10.7589	13.2188
B9d1	19.9261	12.7889	5.24388
Rars2	19.8658	11.8257	8.4251
Ppt1	19.7984	9.27329	12.2645
1810049J17Rik	19.771	6.38822	6.52807
Axin2	19.7538	10.333	7.14144
Efr3a	19.7198	12.975	9.71841
Blm	19.7129	10.1098	6.79033
Mzt1	19.6619	9.13026	8.27743
Ppcs	19.6329	10.128	7.37035
Ier5l	19.631	4.31496	11.0169
Luc7l2	19.6176	12.7949	12.8589
Klhl22	19.5846	5.08848	8.26715
Rps13-ps4	19.5775	6.12023	1.21605
Mcee	19.5272	6.3217	2.59181
Med18	19.5235	9.3446	4.1979
Sft2d1	19.51	8.89956	6.37208
Osbpl1a	19.4812	4.16773	4.01709
Nudt1	19.4462	11.9793	7.83945
H2-M6-ps	19.3992	0	0
Pdcd7	19.3874	10.5929	8.22765
Slc44a1	19.3576	9.92922	4.3284
Dnajc13	19.3491	9.06455	9.94681
S100a1	19.29	1.82659	2.43277
Med1	19.2808	12.4988	9.20867
Hist1h2ag	19.2726	1.25948	1.7956
Shf	19.2649	4.05925	8.18025
Slc8b1	19.2544	3.35601	3.66634
Mllt6	19.2361	10.7045	5.56925
Zrsr2	19.2247	9.38162	8.93309
Trappc6b	19.1851	11.013	12.409
Rnmt	19.168	10.1179	7.92875
Eng	19.1293	3.68878	1.15789
Setx	19.1033	7.35811	3.75094
Cdyl2	19.0659	0.083419	1.19653
Zfp229	19.0634	1.32274	0.562648
Kifc5b	19.0165	7.56006	8.43515
Saal1	18.9607	8.58884	7.16369
Ints10	18.9566	9.53672	9.29855
Mrps22	18.9523	12.3164	11.2235
Ttk	18.9497	10.9023	4.47415
Urm1	18.909	12.359	11.5196
Tvp23b	18.8989	5.04408	5.72472
Aplp1	18.8699	9.00501	10.3357
Coq2	18.7844	11.1922	11.0553
Pnpt1	18.7674	10.5063	5.92775
Tfeb	18.7667	0.639196	2.01267
Lonp2	18.7602	5.73498	8.26839
Ndc80	18.7422	6.48279	4.44017
Coq6	18.6669	9.97133	9.79661
Map2k6	18.6629	2.9003	6.03317
Eps8l2	18.6096	2.40945	1.86898
Ero1l	18.6055	10.4173	10.332
Tprn	18.5939	7.54486	6.88283
Vps54	18.586	10.3164	7.85782
z	18.4906	1.72933	1.07689
Tsen54	18.4857	11.5441	9.07366
Ephx1	18.4585	2.30552	3.42365
Auh	18.4557	4.08911	5.86029
Nufip1	18.4463	10.5908	9.46016
Ticrr	18.446	8.97079	7.48169
Spag5	18.4168	10.2547	11.966
Lamb2	18.397	2.68255	8.67038
Pnma5	18.3937	0.884044	0
Gkap1	18.359	4.62869	5.59845
Gtpbp6	18.3252	7.49679	7.87874
Ccnt1	18.3099	9.16601	6.58983
Eef2kmt	18.2817	6.02257	4.6115
Traip	18.2774	7.91103	5.57957
Aunip	18.2341	12.1253	9.57788
Dock6	18.221	3.53165	7.33026
Tpst2	18.2093	6.62925	9.23726
Nfs1	18.1947	11.4633	9.89353
Pole2	18.1793	11.3546	7.38887
Tpd52l1	18.1779	5.8457	8.34207
Ankmy2	18.1201	11.0608	8.02381
Nbn	18.0841	8.97033	5.18097
Mageb16	18.054	0.222761	0.037984
Mras	18.0177	0.0585822	1.78803
Rpl31-ps9	17.9495	5.69247	4.00853
Nr4a1	17.9313	4.89955	5.58071
Fam114a2	17.9281	10.1023	11.4368
Brca1	17.9187	4.43235	3.41301
Ndufaf6	17.899	10.6182	7.02881
2020-03-07	17.8512	10.5139	5.79151
Nthl1	17.8456	8.46498	6.34505
Slc35g1	17.8412	9.03365	8.45614
Dna2	17.8288	11.0761	7.58043
Tmem8	17.8097	8.79234	3.45953
Vhl	17.8062	8.45911	10.9937
Mageb16-ps2	17.7552	0.208109	0.025485
Rnf149	17.7405	9.32007	8.63928
Unc50	17.7048	7.80281	7.73392
Platr16	17.6851	0.576947	0.343857
Zfp7	17.6698	10.2112	5.6752
Spryd4	17.658	8.68457	8.49299
Sgol1	17.6287	8.47949	6.60168
Mettl5	17.6024	10.3231	6.06367
Sgol2a	17.5985	5.90107	2.99224
Clk3	17.5944	9.84269	10.8603
Rac3	17.5773	5.76201	5.11078
Rad50	17.5463	5.84319	3.63692
Tefm	17.54	5.71276	3.00453
Phf11c	17.5122	0.0132567	0.012619
Gadd45b	17.4904	1.11375	4.74917
Mtrr	17.4868	6.33526	9.64352
Hagh	17.4398	6.10585	4.58675
B3gnt2	17.4283	2.17374	2.40633
Naga	17.409	2.90235	6.56833
Zfp809	17.4035	3.48406	1.37367
Hook2	17.3779	8.0999	4.36384
Plekha7	17.3669	6.46608	5.73983
Impa1	17.3571	9.93963	8.09456
Snord99	17.3483	6.73423	4.53607
Sap30bp	17.2608	10.4486	10.9776
Vps16	17.2573	10.8067	11.0718
Xlr3a	17.2393	0.332877	0.016745
Mir705	17.1987	0.479931	8.27069
Zbtb17	17.1743	6.39882	10.2421
Aars2	17.1616	8.42493	9.42396
Skap2	17.1122	1.8439	7.38961
Rab11fip4	17.0634	9.71754	6.67829
Ccdc107	17.0616	4.46172	6.06791
Epha4	17.0352	0.380893	4.6404
Ppp2r3d	17.0128	8.72962	8.57519
Platr3	17.008	0.387586	0.401216
Rbbp5	16.977	8.14966	7.01597
Mfap1a	16.9626	8.50047	6.05885
Adck5	16.956	7.10439	4.97155
Serpinb1a	16.9137	0	0.0232195
Mir704	16.878	6.91374	10.741
Mms19	16.8609	9.542	9.84093
Apod	16.8313	0.38707	0.451638
Mia2	16.8227	7.37003	7.94956
Usp8	16.8174	10.4685	8.31877
Mrpl17	16.8083	10.4627	8.2387
Atg12	16.7429	8.04806	10.4576
Slc30a2	16.7182	0.521694	0.371042
Wdr34	16.682	8.65721	5.89914
Nat6	16.6416	6.82377	8.28533
Rnf31	16.5719	8.69419	10.0963
Sox15	16.5396	1.20077	0.133913
Liph	16.5306	0.261287	0.496262
Bcl7b	16.5277	9.47232	9.51863
Btbd19	16.4539	6.46845	4.07245
Rpl35a-ps3	16.4478	6.25126	3.20308
Mfap1b	16.4259	7.67279	6.2804
Znhit3	16.417	10.145	7.95196
Wdhd1	16.4095	10.1171	9.14023
Anxa11-ps2	16.3853	6.85414	10.5911
Scfd1	16.3494	10.6536	7.83981
Ftl2-ps	16.3455	3.75772	10.1667
Zfp277	16.3442	9.89501	8.50361
Stoml1	16.3165	4.73315	3.56275
Ankle2	16.3097	7.0876	9.03543
Atg16l1	16.2914	7.98345	7.05078
Atraid	16.2447	8.46693	7.5016
Snhg3	16.2394	10.2	5.84039
Deaf1	16.2296	7.72841	7.46539
Pycard	16.1947	0.683193	0.054784
Vegfa	16.191	9.38292	6.9412
Exoc6b	16.1898	2.67158	7.56987
Rundc3a	16.1875	2.55989	4.7359
Phospho1	16.1728	7.61174	3.67478
Plekhg5	16.1487	3.92791	3.25567
Slirp	16.1352	10.7485	5.95203
Polr3b	16.1025	6.78626	7.1548
Brpf3	16.0921	6.54194	8.31354
Mnat1	16.0883	9.33748	8.59013
Smarcal1	16.0757	10.153	10.1017
Mad2l2	16.0633	9.57599	8.55288
Fanci	16.0469	3.67823	3.66194
Rpe	16.0347	7.78715	6.91863
Slc5a6	16.032	6.06106	6.20228
Sertad3	15.993	6.37621	6.26869
Galk2	15.9243	5.54326	8.40965
Snhg20	15.9142	4.43499	2.56166
Fam133b	15.9116	9.48361	6.38458
Xrcc6bp1	15.9037	5.66466	2.97747
Cryzl1	15.8988	4.72043	5.72584
Abtb1	15.8912	6.87163	7.55231
Coq9	15.8906	5.66478	7.21489
Ddx19b	15.8857	7.62728	6.28218
Ptcd1	15.8792	8.36202	9.76583
Sap25	15.8692	1.84931	3.19164
Med11	15.8691	7.60741	6.21785
Cog7	15.862	8.55066	10.4774
Wdr62	15.8564	5.8554	8.97479
Shq1	15.8521	8.00074	6.23063
Kcnk5	15.8341	3.52789	3.3575
Mgarp	15.831	0.768482	0.773993
Kntc1	15.8273	5.59877	4.70061
Galnt11	15.8144	6.58676	9.46637
Dtx1	15.8109	4.13945	3.0676
Mpp1	15.8048	3.06805	6.37829
Snx22	15.7322	5.95036	5.79143
Ing4	15.7077	6.09431	8.58133
Retsat	15.688	2.30123	3.13877
Copz2	15.6867	0.128194	3.89463
Klf15	15.6169	3.18747	0.611706
Mir196a-1	15.6074	0.265677	0.105696
Gstm3	15.5975	0.466776	0.173758
Washc3	15.5393	6.1688	6.51155
Mtif2	15.5382	6.05914	2.86381
Brwd1	15.5125	7.93258	10.187
Gcnt2	15.4942	2.01502	4.34444
Xndc1	15.4863	7.68873	8.53324
Endog	15.4782	9.44894	4.11276
Zrsr1	15.4765	7.57304	3.78131
Fbxo31	15.4756	7.26927	6.45493
Nxt2	15.4727	4.17221	1.67444
Dsg2	15.4446	6.34997	2.62065
Cep85	15.4334	10.1417	8.87589
Sdhaf4	15.4264	5.16177	3.98857
Rpl5-ps1	15.4161	0.865829	0.610926
Folr1	15.4069	0.551889	3.46569
Dhx40	15.4062	7.03393	8.70978
Scaf11	15.3636	9.22541	9.80281
Usp46	15.361	8.41372	9.00822
Def6	15.3569	10.0371	10.0866
Msrb2	15.3516	2.33601	2.41145
Dimt1	15.3298	7.65598	4.99363
Ube2t	15.2765	6.16753	4.84436
Dnajc4	15.2481	5.6061	5.0149
Pex11b	15.2278	5.72699	7.80336
Tgm1	15.2049	0.199629	1.89468
Pan2	15.191	8.67676	8.15231
Gnpnat1	15.1619	9.33514	4.74488
Zfp655	15.155	6.35078	3.21927
Stag3	15.1476	0.719488	0.129323
Rpl35a-ps6	15.1213	4.88724	2.6926
Ube2q2	15.1084	8.22382	6.34973
Rasgrp2	15.1035	6.97555	4.94728
Mrps14	15.0915	8.74559	5.46843
Timm22	15.0799	8.96935	9.40518
Snx20	15.0449	0.0119543	0.0137945
Clybl	15.0157	6.93138	5.2252
Adap1	15.0122	0.449029	0.222493
Kif23	14.9953	6.92138	5.33646
Aldh3a2	14.9913	2.94037	5.63065
Jkamp	14.9833	6.4881	7.65439
Prkcz	14.9803	4.23969	5.26496
Abcc1	14.9771	4.80547	7.97932
Carkd	14.9737	7.75857	8.10943
Mir1199	14.9327	0.372578	0.082967
Rpl13-ps6	14.9019	0.941466	0.67518
Esrra	14.8786	8.209	8.23582
Plpp3	14.8747	0.895033	3.45821
Acyp1	14.8519	6.60606	3.04298
Cecr5	14.7986	4.91519	4.69549
Pdp2	14.7932	6.14387	1.83608
Ngfr	14.7854	0.11236	1.1489
Mau2	14.7791	9.09287	8.67047
Xlr3c	14.7762	0.358765	0.058967
Minos1	14.768	6.33727	5.70269
Tlk2	14.7514	8.55247	5.37464
Hyls1	14.7426	6.28071	4.10022
Dmrt1	14.7406	1.03765	0.323471
Rabep2	14.7041	5.09626	6.1157
Fam58b	14.686	8.17358	7.28428
Pkn1	14.6287	3.26014	5.68357
Fdx1	14.6271	9.18684	4.99824
Msc	14.6243	0.233137	0.137323
Zbtb7a	14.5684	4.55541	5.52899
Ctnnal1	14.559	9.0103	6.85936
Mri1	14.5353	8.80975	6.56422
Cfap36	14.5085	6.52271	5.17954
Slc25a33	14.4935	8.88175	5.66912
Ephb3	14.4854	3.15393	7.07486
Rec8	14.4497	0.986317	0.670233
Sorl1	14.4368	2.31147	1.92981
Cox11	14.4233	7.66077	4.54856
Rell1	14.3922	3.98342	5.62108
Baz2b	14.3812	1.46357	3.7398
Eif4ebp3	14.3495	8.05122	4.77845
Alg1	14.3187	7.40083	8.91718
Rps15a-ps5	14.302	1.51439	0.465343
Aurkc	14.296	0.14164	0.0222795
H2-M5	14.2747	0.0222542	0.059934
Tmc6	14.2638	3.36819	7.5939
Dnajc6	14.2599	0.0617557	0.0056685
Map4k3	14.2238	5.64243	9.34811
Snora57	14.2195	4.37871	1.34466
Cog5	14.1735	6.55804	6.99036
Pgm3	14.1595	5.67664	8.56521
Rps10-ps2	14.1478	1.24481	1.21341
Cd68	14.1468	2.60406	3.90574
Mib2	14.127	4.36625	6.54605
Zbed5	14.1089	6.96291	3.36938
Nptx2	14.0851	3.58482	6.2119
H2-Ke6	14.0558	5.48276	6.75815
Gls2	14.0539	4.20544	1.42811
Sox21	13.9711	0.142676	6.75906
Atp6v1d	13.9416	8.4055	7.71605
Ndufaf1	13.9276	8.36297	7.41209
Cdkn2d	13.9038	5.92939	6.65559
Mtmr12	13.891	1.97205	2.59432
Capn5	13.8868	1.29453	0.980945
Ninl	13.8826	2.21583	2.52767
Taf1b	13.8652	4.73229	3.32123
Tbc1d15	13.8571	8.69955	6.08904
Vangl1	13.8559	3.04773	8.60277
Mtmr7	13.8434	7.61562	5.246
Rps19-ps6	13.8342	3.31272	3.0284
Haus5	13.8198	8.20974	9.20458
Npepl1	13.8147	4.86537	8.98839
Arc	13.8126	4.28356	5.47438
Ndrg1	13.7187	6.80778	2.85095
Apip	13.6833	8.43726	9.07396
Hist1h2ae	13.6673	2.75907	2.92091
Accsl	13.6364	0.0304172	0.005609
Slc52a3	13.6362	0.0836498	0.208162
Sptlc2	13.5991	6.79643	8.037
Serping1	13.5895	0.499065	2.9555
Zmym4	13.5876	5.81064	5.08101
Dnase2a	13.55	2.89917	2.28222
Decr2	13.5372	4.9628	6.14717
Serpinb6c	13.4769	0.00725075	0.050299
Tmem50b	13.4729	1.78561	4.33178
Saa3	13.4482	0.00591275	1.41902
Spidr	13.3945	4.62146	4.41912
Pde8a	13.3891	0.0607852	1.01259
Stam	13.3613	3.68838	4.94365
Ndufaf5	13.3612	5.43449	5.7242
Riok1	13.3526	7.60562	5.79927
Kat2b	13.3441	2.78775	1.25987
Bad	13.2627	7.81536	7.44272
Magt1	13.2288	4.44144	5.22431
Oas1g	13.213	0.152609	0.155695
Spdl1	13.2048	5.51007	4.28483
Htatip2	13.1823	2.38342	5.52278
Dclk2	13.1679	4.34465	6.26919
Grhl3	13.1623	0.839487	0.637773
Slc28a1	13.1545	1.50512	0.69266
Fetub	13.1466	2.13984	4.26617
Ddit3	13.1241	3.45863	2.58749
Clpx	13.1192	8.24217	7.52303
Mgme1	13.1019	6.39296	3.59394
Kctd2	13.0538	8.36077	7.97799
Nsrp1	13.036	7.44221	3.38651
Ccbl2	13.0219	3.38527	1.19407
Plekhh1	12.9871	1.49543	4.86573
Lrr1	12.9747	5.11403	2.11141
Commd8	12.9653	6.75794	4.11307
Acvr1b	12.9651	7.63101	8.61434
Tigd2	12.956	3.31328	2.43001
Rex2	12.9211	0.505211	0.023927
Acbd4	12.921	3.99469	5.61053
Ranbp2	12.9196	8.30438	4.64439
Smarcd3	12.9128	1.70912	4.92393
Dhx29	12.8677	5.74097	6.39875
Hormad1	12.8322	0.039511	0
Zfp263	12.823	6.68064	7.21943
Nudt22	12.7917	7.30105	4.34353
Gsc	12.7714	3.21636	0.381398
Trit1	12.7658	6.16073	4.97676
Xlr3b	12.7637	1.85874	0.399446
Prpf18	12.7558	6.18451	6.33583
Mtg1	12.7507	6.87153	4.05844
Cpsf4l	12.7444	0.20167	0.436509
Zfp936	12.7344	0.193158	0.000741
Rpl27-ps3	12.7195	2.60354	1.9128
A2m	12.7116	0.0325152	0.132276
Taf8	12.7053	7.8736	7.96157
Apool	12.6863	6.65112	6.83409
Adgre5	12.6804	2.33376	4.58655
B4galnt3	12.6599	1.46519	0.541575
Cldn3	12.6175	4.6151	3.6674
Lpar1	12.6049	0.512913	1.56885
Usp33	12.6024	5.73392	7.34699
Tex2	12.5902	5.20526	3.6667
Tmem51	12.5856	2.48836	2.00969
Bhmt2	12.5845	0.00832375	0
Pla2g1b	12.5806	1.95016	0.194879
Snora73a	12.5447	5.71589	3.22524
Slc4a5	12.4939	0.858905	0.145688
Rsrc1	12.4756	5.09058	6.01548
Smc5	12.4676	5.51793	3.64104
Atrx	12.4625	5.36635	1.92971
Fanca	12.4065	8.04188	8.26808
Mut	12.3824	7.22113	2.91831
Hacd2	12.3816	7.4255	5.35995
Kdm4c	12.3777	5.8526	4.40713
Rlf	12.3254	5.66872	3.10147
Grtp1	12.3178	1.29804	1.41186
Clcn6	12.2649	5.39768	7.60669
Zfp593	12.2481	7.93696	7.01196
Srbd1	12.2468	7.87309	7.68606
Reep1	12.2459	1.52419	7.08028
Arhgef10l	12.1965	0.304072	3.52421
Piga	12.1931	3.78059	3.64245
Uqcc1	12.1515	6.53996	7.97342
Top3a	12.1501	5.49727	7.54048
Pmel	12.1387	1.54789	1.5237
Tesk2	12.1346	3.94623	3.80522
Wrap73	12.126	6.05618	6.83731
Zfand1	12.1164	7.68715	4.34179
Uimc1	12.0692	7.79777	5.21873
Pdcd4	12.0645	5.8329	8.00264
Cog2	12.0406	5.72563	6.16992
Platr11	12.034	0.608592	0.298165
Rpl39-ps	12.0208	2.39993	0.996541
Pank2	12.0078	7.22796	7.78866
Fancd2	12.0022	6.44196	5.1955
Mtg2	11.9978	7.08913	4.70896
Isca2	11.9081	6.53603	7.25662
Zfp97	11.898	3.37494	0.691443
Tnfrsf19	11.8909	3.55983	7.89174
Tm2d1	11.8908	6.93119	7.9055
Pdhx	11.8777	6.87715	5.80827
Cobl	11.8522	1.29848	1.01196
Mis18bp1	11.8241	7.67125	2.60269
Mpc2	11.8217	3.69566	3.77581
Trappc8	11.7978	6.47929	5.85275
Edrf1	11.7925	6.6294	5.48249
Rabgef1	11.7857	4.41743	6.5567
Tbc1d8	11.7744	1.07415	0.958719
Capsl	11.7671	2.44767	0.0717495
Rcan3	11.765	2.08315	3.00823
Mks1	11.7448	2.20302	3.32181
Klhl2	11.7411	4.23081	5.83995
Ccdc115	11.7116	6.2592	5.2983
Zc3h7a	11.7033	2.35866	7.24351
Pla1a	11.7013	0.208599	1.44827
Klhl13	11.665	0.541872	1.30225
Poli	11.6229	4.39949	4.27525
Pigl	11.6225	5.85246	6.63881
Itgb1bp1	11.6223	3.00432	5.93342
Tradd	11.5716	1.17951	4.62478
Tstd3	11.557	3.33865	5.84121
Golga4	11.5438	3.48775	1.97172
Adck4	11.5377	7.02316	5.49153
Stx3	11.5228	6.35505	2.24827
Smc6	11.5205	6.4046	4.08374
Lrrc31	11.5167	0	0
Mief2	11.5148	4.7302	5.81223
Zfp143	11.4867	6.98231	4.74338
Arhgap12	11.4844	6.5527	4.24026
Tmem87a	11.4667	7.23999	7.43752
Creg1	11.4354	1.47108	2.05975
Tnni1	11.4236	0.00488075	0.143271
Etaa1	11.3908	3.89465	2.55262
Pqlc3	11.3749	5.18882	3.95066
Cwc25	11.3575	6.08821	6.71693
Cdc7	11.3492	6.78458	5.21282
Dph7	11.3468	7.25249	6.5037
Slc27a1	11.3328	5.44688	6.06972
Sema6c	11.3273	2.48361	4.95073
Fam53b	11.3004	3.10821	4.81465
Rbm34	11.2952	7.01995	4.9026
Arhgap8	11.2895	6.7889	1.7015
Tjp3	11.2719	3.36269	0.973766
Rhbdf2	11.2582	6.91502	6.6684
Rpl35a-ps2	11.241	3.07519	1.64941
Fancm	11.2408	3.32259	1.81753
Mpc1	11.2401	7.31116	4.59311
Snora64	11.2315	5.22971	3.06143
Gli2	11.2124	3.10573	7.3753
Atp11b	11.1976	6.6436	4.61125
Snord55	11.1972	5.33879	2.59612
Tead4	11.1969	0.30126	6.29654
Fancl	11.1879	6.10814	3.29115
Kif20b	11.1746	4.01735	1.14052
Fam213b	11.1607	4.12582	4.05976
Rab11fip1	11.16	6.61266	5.75036
Nanp	11.1585	5.54713	5.30857
Snora43	11.156	4.18416	2.99699
Dusp27	11.1452	0.0586142	2.3657
Mfsd12	11.1447	2.31282	4.96867
Crocc	11.1201	3.50794	5.23768
Cdh3	11.1138	5.86723	3.00766
Atxn3	11.1115	5.43173	2.14555
Ada	11.1109	3.93294	2.83945
Gpr180	11.0955	5.72356	6.57597
Iqgap3	11.0927	7.33723	6.06645
Slc17a9	11.0896	0.299883	0.216839
Mocs3	11.0875	3.50566	2.71387
Thoc2	11.0864	4.4309	2.81304
Cwf19l2	11.0798	5.15113	1.75764
Ubr3	11.0752	6.4447	6.24839
Epb41l4b	11.0701	1.99703	1.84828
Kbtbd11	11.0593	2.61946	1.6327
Kif4	11.0487	6.52851	7.35399
Wdr91	11.0477	4.19537	4.67979
Zfp534	11.0412	0.871211	0.0378645
Wdr45	11.0126	2.74379	4.55369
Mir692-3	11.0027	4.02123	5.46269
Slc2a8	10.9895	6.68318	6.27654
Slc10a7	10.989	3.24694	5.05996
Mipep	10.9851	5.46833	5.95721
Ap3b2	10.9805	0.28588	1.89005
Wdr35	10.9738	7.29532	4.5673
Dmtn	10.9727	2.75998	1.52656
Osm	10.9539	0	0
Dcaf17	10.9484	4.95149	3.48196
Dpp7	10.9144	2.24824	2.72989
Snord33	10.9094	6.11355	4.38226
Mtbp	10.9025	4.33728	4.08381
Commd1	10.8973	5.77297	4.78928
Snord49a	10.8731	4.13435	4.60643
Abcc4	10.8657	3.59379	4.70667
Rad54b	10.8458	4.99007	2.11705
Arhgef39	10.8296	4.6647	3.51453
Lonrf1	10.8205	1.78852	1.99907
Dnmt3l	10.8204	0.229016	0.0300975
Snord100	10.8195	5.99714	1.67131
Atg14	10.8072	3.72813	3.3502
Bicral	10.801	5.25405	3.20931
Osbpl7	10.7945	3.69233	4.74035
Gstz1	10.792	7.11627	6.40116
Zfp960	10.7885	3.31818	0.716747
Vps50	10.7815	5.09817	4.4385
Pcgf1	10.7518	3.22749	1.82829
Fam178b	10.7505	0.347266	0.02276
Hyal1	10.7156	1.83731	2.59981
Abcg1	10.7058	0.98734	0.133992
Klf8	10.6955	0.702947	0.258484
Birc2	10.6494	5.69435	5.22731
Car13	10.6325	3.97268	4.78939
Trmt44	10.6288	2.84786	3.62296
Pcnt	10.6195	6.40173	6.52646
Gnptab	10.6147	6.72573	5.31424
Golga5	10.6118	6.0982	6.3648
Dennd2c	10.6039	1.02338	0.436399
Gpatch1	10.5939	6.70529	5.71131
Zfp566	10.5858	4.85996	3.95233
Kif15	10.5828	5.22111	1.83127
Trpm7	10.5808	6.34982	3.5518
Aga	10.5792	0.83438	4.67426
Iqcb1	10.5575	5.59665	3.41683
Stat2	10.5553	2.07748	3.48589
Mical1	10.5552	5.05934	6.58581
Fuk	10.5524	4.08352	5.03793
Zcchc7	10.535	3.82825	2.49241
Tspan15	10.516	1.76514	0.951423
Pgc	10.5045	0.037461	0
Nol8	10.4875	5.25932	1.70471
Fbxl3	10.4693	5.00472	3.87592
Slc30a9	10.4625	6.30889	6.31909
Nckap1l	10.4623	0.276617	0.161444
Snord49b	10.4526	5.60938	3.75235
Nat9	10.4451	6.94389	3.93836
Cenpc1	10.4439	5.76791	4.13852
Mrgbp	10.4326	5.78155	4.30891
Rpl17-ps3	10.4086	2.45013	2.36234
Snhg17	10.4045	6.599	6.75562
Taf1	10.4012	3.68083	2.25391
Mal	10.3824	0.012275	0.332643
Smoc1	10.3439	2.55171	2.02177
Fxyd2	10.3108	0.0022915	0.0244425
Slc25a19	10.2856	3.95848	4.67631
Snord2	10.272	6.47066	3.99959
Qrsl1	10.2497	5.59485	4.16144
Tbk1	10.2412	6.07731	5.86129
Zranb3	10.2245	4.2883	2.81467
Firre	10.2162	6.48925	5.75415
Tmem102	10.2107	4.61173	2.84628
Car8	10.2091	0.017481	0
Gna15	10.1889	1.37423	0.180866
Pex3	10.1852	4.06196	3.27748
Erlin1	10.171	3.28413	3.81648
Pcf11	10.1595	5.19968	3.41352
Pif1	10.1589	3.56209	3.02323
Ranbp17	10.1497	1.1973	1.36334
Cnp	10.1369	5.04891	6.04387
Cep192	10.1312	4.75951	2.49731
Cenpp	10.1075	5.71118	3.02756
Vax2	10.0897	0.0135485	0.378169
Nkain4	10.0842	0.0410235	0.64434
Acrbp	10.0825	4.00098	2.60575
Slc41a1	10.0798	3.19333	5.81338
Upf2	10.0394	4.57588	2.11353
Rab38	10.0373	1.03573	1.9323
Palm3	10.0199	3.78846	4.74699
Dbt	10.0061	4.40778	2.25479
Whamm	9.99122	2.10504	2.39575
Ifi35	9.98166	2.5522	3.74625
Prr23a3	9.97987	0.672203	0
Bcl2l14	9.96926	0.658252	0
Ggta1	9.95239	3.27518	4.32067
Mok	9.94664	0.842669	1.33604
Fam76b	9.94041	6.03703	4.09228
Snord83b	9.91758	3.25632	1.71352
Chmp4c	9.89494	2.71839	0.882555
Cbwd1	9.89349	5.48312	4.31344
Rpl36a-ps2	9.87772	3.95935	2.1168
Rnf213	9.87023	0.603382	1.25331
Cdk5rap1	9.8583	4.81226	5.93787
Hpdl	9.84937	6.14207	1.50603
Tango2	9.83181	2.17739	3.61039
Dnajc24	9.78963	6.40971	5.14703
Cabp1	9.78232	0.742903	1.35823
Zscan5b	9.77416	0	0
Dus2	9.76622	5.30716	5.36064
Tnip2	9.73545	0.253416	1.36506
B3galnt2	9.72421	6.28274	5.79179
Wbp4	9.72335	3.88434	3.5682
Napepld	9.72164	2.40972	1.42709
Inpp5k	9.71933	3.77804	4.70594
Pga5	9.71401	2.24978	0.761422
Bvht	9.70984	0.300427	1.27291
Pcca	9.70646	5.11024	3.29
Myh7b	9.70293	0.901916	0.336967
Dgka	9.68692	1.84429	2.88724
Rps12-ps9	9.68209	1.79256	1.04569
Ap4m1	9.60965	6.27504	5.98317
Prss35	9.59118	0.0195403	0.415795
Camk2b	9.59105	5.65307	5.22096
Zfp688	9.58707	3.63007	4.8753
Clcn2	9.56711	4.25732	4.00673
Snora44	9.56079	4.61042	2.00449
Cradd	9.55807	4.10797	1.68452
Spice1	9.55735	1.70474	1.91768
Mettl23	9.52546	4.65454	4.75037
Ccdc90b	9.50524	3.86069	3.43408
Syt9	9.49467	5.20591	4.66955
Bin2	9.49118	0.38465	0.027092
Med31	9.46083	3.23501	3.12123
Taf5	9.45743	5.80459	4.72156
Bet1l	9.44645	2.7245	3.45167
Nrtn	9.4456	4.56692	2.33119
Acsl1	9.43254	2.22963	2.97901
Stk19	9.40756	5.87168	5.5472
Itpkc	9.39596	3.03864	4.64077
Mir3960	9.39107	0.224248	0
Trmo	9.39003	5.82196	3.59234
Cdc40	9.37856	4.73045	3.79795
Mrpl19	9.36084	5.9167	6.11421
Cdx1	9.35934	0	0.021647
Acat1	9.35905	2.70005	4.39588
Rpain	9.34172	3.26843	3.58449
Cdc37l1	9.31427	5.98779	4.61019
Ccl25	9.29013	0.656957	1.36314
Sh3gl2	9.28977	1.23827	0.662173
Arrdc2	9.2797	1.7731	0.92283
Neurl1a	9.25518	0.912643	2.32408
Arhgap9	9.25445	0.586637	0.248293
Cyp4f13	9.24107	1.38909	3.48948
Gabbr1	9.21794	1.15938	3.49468
Mir2861	9.16652	0.383511	0
Rpl35a-ps4	9.1644	2.18838	0.96246
D1Pas1	9.16105	0.375111	0
Fam188a	9.1465	5.84803	5.69709
Grik3	9.08142	5.27663	1.46318
Tcf15	9.06115	1.77856	1.24333
Smim14	9.05711	1.26453	4.23671
Nprl2	9.03534	3.65838	4.91858
Mknk1	9.03526	2.30372	3.3103
Trappc2l	9.02546	3.92101	5.33246
Map7	9.01956	4.26172	0.5784
Mdfic	9.00432	2.52863	1.94832
Ints12	9.00053	5.53432	3.81893
Ddx3y	8.99734	5.73225	0.0210995
Actr6	8.99558	4.96129	3.07176
Coa4	8.99165	3.28894	2.85063
Sirt3	8.98707	2.28942	2.15937
Abcb1b	8.98095	2.46306	1.60809
Haus2	8.98016	5.66991	5.12282
Erich1	8.97375	2.25953	2.36098
Platr17	8.93398	0.909773	0.233764
Wbscr27	8.93054	4.50131	3.75612
Dnah8	8.8888	0.0388233	0.0294575
Cluap1	8.8737	3.77424	3.19453
Klc4	8.8682	3.65678	5.14965
Ism2	8.86608	1.59285	0.228959
Ccpg1	8.84255	1.97023	2.91571
Snord14d	8.83986	4.19728	2.47233
Cenpi	8.81826	4.13283	3.73939
Smim8	8.79407	5.35554	3.96358
Eps8	8.79071	2.01356	1.55687
Zfand2b	8.78615	4.98384	5.27383
Alkbh1	8.78509	4.67962	3.61906
Cenpf	8.78382	3.0527	1.1118
Pet100	8.78179	2.21002	1.23715
Nagk	8.73947	1.27475	4.65998
Secisbp2	8.73629	5.18342	5.50207
Tanc1	8.73579	2.7223	4.86145
Clgn	8.72617	0.225321	0.124296
Rpap2	8.71155	5.24431	5.47402
Tctex1d2	8.71051	4.76046	2.47328
Rbbp8	8.6702	3.25383	2.16521
Kctd15	8.66588	1.27712	5.56107
Brca2	8.64541	3.19709	1.7571
Gjb4	8.62181	0	0.07313
Pex16	8.61909	4.45306	4.5775
Fam81a	8.6168	0.348412	0.210307
Pnldc1	8.61198	0.870362	0.629344
Fam208a	8.60802	4.86967	1.58647
Coq3	8.60295	3.03836	2.43249
Sigirr	8.59185	1.10503	1.41885
Mxi1	8.58361	2.34655	3.45318
Psma8	8.57528	0.250947	0.022376
Cd37	8.56671	0.083944	0.126501
Snord21	8.55666	3.04731	2.63159
Snord104	8.55403	3.29575	1.77906
St6galnac6	8.54644	4.64318	3.96583
Npr1	8.54256	1.19839	2.92725
Mrm1	8.52719	3.10433	2.88759
Slfn9	8.51273	0.185802	0.13585
Rbl1	8.48984	4.4465	4.55277
Fam221b	8.48568	1.22859	1.08585
Gdf15	8.48213	0.324012	0.457987
Wdyhv1	8.45002	4.13644	4.07416
En2	8.44273	0.535457	0.169738
Pank1	8.44252	5.392	3.54225
Zfp600	8.43378	0.0775738	0.0108935
Mrnip	8.43301	5.28531	4.99526
Nup62cl	8.41806	1.88421	1.98444
Aldh6a1	8.41554	2.13043	0.674972
Rap1gap	8.39946	0.377372	1.41285
Cenpe	8.39554	3.3593	1.68432
Slc1a1	8.3954	0.137233	0.127011
Apobec2	8.39353	0.192266	0.262649
Rasa4	8.37896	1.21045	1.25922
Mir292b	8.36984	1.0504	0.253395
Snord65	8.36865	2.63085	1.74525
Sfxn2	8.3589	1.21499	1.21391
Mitd1	8.34926	3.86266	3.37261
Abcd4	8.34346	2.74478	2.9921
Syap1	8.33458	3.18534	5.11449
Klhl8	8.32955	3.20169	4.06072
Fut10	8.31529	2.24906	4.53373
Cyp2s1	8.31279	0.187806	0.240951
Efna3	8.3121	3.1258	2.9034
Zfp292	8.30688	3.1124	1.50583
Dnmbp	8.29851	4.02365	4.31947
Ncbp3	8.28565	3.62024	3.15527
Zfp346	8.28511	5.13457	5.19591
Igsf23	8.27969	0.757467	0.104148
Atrip	8.27173	4.75931	4.52756
Zmym3	8.24766	3.63585	5.48856
Timm8a2	8.24511	0	0
Mppe1	8.24003	0.755111	2.85481
B9d2	8.23274	3.96327	5.09347
Tnfrsf1b	8.22968	3.13297	3.73522
Pura	8.22815	2.51901	3.10485
Snord32a	8.18808	4.68091	3.94998
Atp2a3	8.15636	3.21621	1.43652
Fancc	8.13714	4.91205	4.71007
Rmnd1	8.12785	4.15705	4.66502
Adgrg1	8.11928	2.68512	5.34344
Zfml	8.11476	4.09031	1.98084
Zbtb48	8.10389	4.15593	3.75942
Acss2	8.10208	0.99564	1.09996
Zbtb24	8.09062	2.94458	3.0358
Zcwpw1	8.06836	3.951	0.606229
Dyx1c1Ccpg1	8.0522	2.24939	2.89957
Ttc39b	8.0398	1.12525	0.634928
Snhg7	8.03678	3.73706	2.70273
Tuba3b	8.01362	0.0577305	0
Rdh5	8.01013	1.78985	4.44135
Fam110b	8.00378	2.31854	3.10605
Rab29	7.99205	0.261989	1.69679
Chd2	7.98582	1.78679	1.9863
Ccdc77	7.98355	5.13343	3.6593
Casp8ap2	7.98113	3.64342	1.46606
Urah	7.97974	1.38995	0.371275
Vps39	7.97814	2.53212	4.43575
Tmppe	7.97684	3.62703	5.08291
Rps15a-ps3	7.95474	1.60678	0.906268
Ikbip	7.95388	1.83853	4.76618
Papolg	7.9503	3.12141	2.05749
Zfc3h1	7.94793	4.09243	3.9431
Xaf1	7.93553	0.026681	0.841058
Mccc1	7.93541	1.70141	2.01041
Tyk2	7.91638	2.30198	4.01242
Rpl14-ps1	7.91528	2.54328	2.82741
Prorsd1	7.91518	4.71483	2.06901
Ezh1	7.90995	1.69917	2.55543
Sdr39u1	7.90328	1.29155	2.7853
Prx	7.89595	1.11504	2.36159
Ggct	7.8907	3.49151	2.07606
Ocrl	7.88999	5.22103	5.18406
Fcho2	7.88144	3.24081	2.62177
Nab2	7.87703	1.3406	4.35053
Ift74	7.87501	4.97263	3.23616
Dpm1	7.87059	4.72706	3.88135
Cfp	7.84848	1.05419	1.88386
Lrrc57	7.80356	4.90991	4.37064
Mical3	7.79658	2.91762	3.37064
Clcc1	7.77712	3.98234	4.37069
Abhd16a	7.7663	3.16615	4.09934
Mmrn2	7.72811	0.164097	0.398763
Snora16a	7.72212	4.25237	2.08993
Prdm5	7.71461	2.45722	2.50218
Zfp819	7.69843	0.295531	0.309027
Ankrd9	7.6898	4.60833	3.80239
Cyp4f39	7.68848	0.254507	0.0212205
Suv420h1	7.68724	4.20061	3.57746
Usp16	7.68724	5.11609	3.43751
Dnaaf3	7.6808	1.33899	1.0174
Zfp825	7.6796	4.20748	2.80819
Sgpp1	7.65641	5.09767	3.91332
Grpel2	7.65525	4.65448	4.70879
Alpk3	7.64447	0.0204108	0.0328985
Patl2	7.6337	0.151441	0.466014
Ptgr2	7.63262	3.665	4.45498
Sirt4	7.60601	1.20085	1.43603
Lpin1	7.59815	3.66818	3.6148
Sash3	7.59208	0	0.0003785
Arfgap3	7.59015	0.799436	4.35501
Acad11	7.57634	4.73042	4.13669
Ttc37	7.5742	4.91592	2.50658
Mynn	7.54487	2.56968	1.58642
Cdpf1	7.53042	4.35908	2.84252
Rffl	7.52769	4.38274	3.22243
Asxl2	7.52433	3.56346	3.03601
Srek1ip1	7.509	4.80474	4.06952
Trim2	7.48709	0.49299	1.84001
Tmem243	7.48094	4.3407	2.31663
Akap7	7.47726	3.78666	1.68723
Irf9	7.47629	1.39375	1.56348
Fbxo34	7.46466	3.9327	3.123
Snora17	7.44884	1.58305	2.48363
Ttc14	7.44871	3.86432	2.62821
Cnnm2	7.44003	3.05569	3.56852
Pomk	7.43157	3.73542	4.4635
Cars2	7.42384	3.26467	4.74724
Mir6516	7.41675	1.41538	1.01783
Brms1l	7.40003	4.04441	4.05039
Mir7658	7.38971	2.21934	2.93942
Galm	7.3895	4.47281	4.0972
Vps8	7.37216	1.14624	4.32551
Tagln3	7.36843	0.587464	1.84645
[truncated: 688 more rows]
