# Supplementary material for: Formative pluripotent stem cells show features of epiblast cells poised for gastrulation
Source: Cell Res. 2021 Feb 19;31(5):526–41. doi: 10.1038/s41422-021-00477-x (PMC8089102; doi:10.1038/s41422-021-00477-x)
Supplement: Supplementary file 13 — Supplementary Table S3 [file 41422_2021_477_MOESM13_ESM.xlsx]

## Sheet: Fold change≥1.5, FPKM value≥3
Table S3. Genes highly expressed in EpiSCs
Gene	RNA-seq (FPKM)
	mESCs	fPSCs	EpiSCs
Ftl1	1944.65	1316.41	3465.37
Actg1	733.799	1674.98	3325.57
Actb	943.027	1277.67	2719.08
Vim	87.2334	51.4587	1169.14
Fth1	429.899	626.478	1025.12
Tmsb10	218.599	264.842	1002.38
Lgals1	37.7611	29.9747	880.199
Tuba1a	168.001	291.287	766.793
Arhgdia	199.427	448.72	697.822
Serpinh1	14.2037	75.998	429.486
Tpm1	26.9771	26.3268	426.989
Fscn1	182.489	263.1	421.183
Rps13	200.787	153.306	396.184
Sparc	119.577	48.7608	381.072
Krt18	2.54487	49.3138	366.422
Krt8	11.4486	35.0286	364.785
Tpm3	101.063	98.051	355.708
Plp2	145.913	209.272	354.568
Hmga2	6.70844	26.2318	332.775
Ccnd1	62.3419	72.7865	327.307
Myl12a	70.8801	76.4385	323.954
Rpl29	43.7418	24.3208	313.414
Ubc	191.142	135.175	311.398
Gnai2	191.766	189.866	300.986
Tagln	0.113432	0.754356	298.958
Cnn2	10.0405	13.808	298.859
S100a11	159.942	17.0576	296.967
Tmsb4x	39.6335	5.81262	273.471
Anxa5	4.09844	2.30821	269.148
Glipr2	11.6584	63.1927	267.492
Tubb6	47.2666	90.5412	266.015
Fn1	140.059	7.76997	263.055
Flna	45.8137	45.6242	257.895
Ywhaq	139.983	161.251	257.652
Gnas	30.2948	83.6111	249.595
Csrp1	70.8368	14.8039	249.093
Actn1	109.513	35.3266	247.179
Atp6v0c	120.746	158.397	240.916
Zyx	1.52491	87.3152	239.971
Nnat	0.516878	9.56047	236.999
Msn	51.2176	75.6514	227.094
Myl6	116.129	83.3037	226.631
Dstn	117.042	101.523	224.986
Plin2	28.8341	4.60393	216.817
Grb10	5.31478	69.1937	207.749
Atxn10	120.994	83.3573	190.965
Midn	26.0033	121.07	186.257
Tagln2	35.1535	35.1235	185.183
Peg10	1.80709	21.0459	180.346
Tpm4	49.8449	60.1928	176.119
Cdkn1c	1.60084	8.05193	173.311
S100a6	3.00487	1.76918	169.535
Coro1c	45.3795	107.208	165.895
Sfn	16.8353	27.8379	164.623
Cotl1	8.0771	20.893	162.989
Acta2	0	0.0661115	160.771
Itga3	6.45536	23.44	160.324
Anxa6	35.3571	9.23764	157.459
Anxa2	10.992	0.779211	157.18
S100a10	27.5451	28.798	156.95
Itgb1	34.552	46.8697	154.522
Lasp1	74.8915	53.6785	150.14
Arf4	52.5469	72.4128	149.406
Myadm	17.0858	20.9627	145.155
Dbn1	0.90989	45.6907	143.923
Pdlim7	3.25488	55.4611	143.471
Actn4	83.3493	81.2825	138.203
Cyr61	7.08814	8.14296	135.634
Col1a1	0.16954	0.265274	131.98
Myh9	52.4024	34.2663	128.709
Vcl	14.5104	27.1624	127.18
Rpl34	41.6185	33.4986	124.232
Nisch	65.0544	62.4429	122.982
Rnps1	66.7216	79.857	120.509
Cxx1b	5.024	48.1689	119.253
Surf4	42.697	77.3152	118.87
Cap1	76.2105	72.2726	117.044
Clic1	63.3627	35.0699	117.029
Col4a1	0.788653	4.42012	113.066
Rhoc	11.1879	13.3733	112.202
Gorasp2	43.6938	64.9279	111.062
Flnb	29.8681	14.1849	110.594
Tgfbi	1.2109	0.475038	109.465
Cryab	2.65707	0.189207	108.517
Gabarap	53.2375	41.2997	108.05
Igfbp4	3.74889	3.53696	107.143
Pea15a	1.71064	22.7206	106.599
Tpm2	3.35716	10.4306	106.157
Col18a1	19.3694	59.1867	102.811
Cxx1a	3.85448	36.9638	101.252
Ptrf	11.917	2.8906	101.085
Timp1	42.5543	15.9909	100.755
Carhsp1	13.0129	29.5385	100.358
Lmna	14.1504	2.7464	100.157
Smarca4	49.9719	66.4137	99.776
Wnt7b	0.329408	0.168973	98.8557
2020-09-11	39.4076	58.2631	98.3116
Wdr1	26.7809	23.5967	97.5795
Actr1a	32.3438	53.5153	97.4905
Col4a2	0.697938	2.23087	97.0627
Mir675	0.453195	0.33406	96.8714
Esd	38.5054	33.9112	95.706
Ilk	23.3177	18.134	94.9265
Hdlbp	52.4447	54.9067	94.6889
Slc20a1	37.1606	50.3213	94.546
2020-09-09	59.6307	29.8853	93.6355
Serpine1	5.34557	0.504385	92.925
Cntfr	0.156454	32.0024	92.7257
Pcdhgc3	14.3215	26.6259	92.5291
Mmd	6.16169	5.34815	92.4543
Msi1	15.5571	55.1723	91.0159
Rap1b	30.2354	58.5399	90.4773
Basp1	2.99346	51.7748	90.4035
Cited2	12.588	5.37813	90.3525
Capn2	2.58665	4.77059	89.6219
Git1	31.2499	33.4727	88.9434
Furin	7.40133	15.2433	88.661
Akt1	16.0623	19.8773	88.4039
Itga5	7.24628	6.89603	87.926
Ogdh	35.7942	50.0739	87.6987
Bcar1	8.9559	27.6184	87.1119
Ckap4	29.7702	21.1014	87.1038
Col1a2	0.069801	0.396813	87.0609
Samd4b	29.6738	47.2265	86.0221
Ctgf	3.44572	12.5184	85.2673
Fkbp10	0.821085	19.8801	84.2011
Txndc5	34.9738	52.8688	84.0453
Loxl2	0.278671	0.305994	84.0371
Pxdn	0.104001	10.834	83.7871
Itm2b	38.6942	33.3593	83.0375
Cd151	34.8718	27.0125	82.8886
Atf5	17.5669	30.6585	82.7826
Phc2	12.6253	26.3372	82.455
B2m	16.6363	21.0165	82.2995
Cd24a	16.7769	49.0795	82.1211
Mir6418	42.1502	37.5126	81.8348
Cyb5r3	34.3844	13.8462	81.6207
Uchl1	18.2318	36.2072	80.6011
Tnc	0.0044785	0.120381	79.2606
Igf2bp2	29.2847	16.6211	78.9075
Usp22	26.9157	46.417	78.8354
Crip2	36.1609	48.9017	77.3049
Crmp1	1.267	19.4663	76.4828
Col5a1	1.79438	2.68546	76.3428
Bgn	0	0.023338	76.3124
Flnc	0.129353	5.52195	76.221
Igfbp5	0.836966	1.68622	76.053
Tspan9	6.80599	4.90136	75.7302
Fam129b	18.5798	16.0159	75.2005
Gsto1	20.2278	30.7081	75.1216
Litaf	14.4828	14.1783	74.5937
Nkain1	20.9641	38.2292	74.4541
Ppp1r18	7.70239	10.0553	74.3784
Limd2	6.8176	48.4098	73.1835
Pcdhgb6	12.8686	24.0844	72.461
Rhob	11.604	6.8893	72.2664
Map7d1	16.0927	31.4779	71.9472
Pcdhgb7	12.9946	24.0938	71.2655
Pcdhgb8	13.3099	24.3053	71.121
Pcdhga11	12.9142	23.9523	70.5253
Pcdhga2	12.9693	23.6739	70.2167
Mmp14	3.28496	8.52971	69.9403
Grina	12.438	21.939	69.8931
Pcdhga5	12.9766	23.6998	69.7734
Pcdhga10	12.9775	23.5188	69.293
Cyba	39.391	14.9265	69.1878
Pcdhga3	12.8935	23.5663	69.0217
Ttyh3	2.7053	36.0593	68.9272
Pcdhga4	13.0172	23.4306	68.8825
Tln1	22.5242	15.7794	68.8809
Pcdhga6	12.6903	23.2992	68.5321
Pmp22	0.0272195	0.49259	68.4709
Scaf1	37.3428	43.5339	68.4301
Pcdhga8	12.7312	23.3342	68.2371
Tubb3	38.0489	10.8212	68.2234
Cald1	19.2031	4.46728	67.9102
Ube2r2	29.4311	43.9504	67.7804
Bin1	3.39279	14.3241	67.6036
Nes	4.36405	10.6672	67.4713
Prkar1a	43.6444	40.2306	67.2543
Atp6v0d1	41.0224	41.2354	67.044
Pcdhgb2	12.613	22.7962	66.5324
Tgfb1i1	0.067132	0.546542	66.3392
Rbfox2	11.8888	29.593	66.2044
Axl	1.5047	0.768017	66.0739
H19	0.095074	0.291729	65.533
Arl4c	0.506156	22.6554	65.0775
Bag3	31.0619	32.3312	64.7132
Sympk	26.5121	30.7245	64.6118
Wnk1	29.7912	23.3314	63.8393
Dazap2	32.9133	37.5601	63.6269
Emp3	2.62361	3.39748	63.3244
Nrep	2.48839	16.4359	63.2769
Sec31a	31.9319	38.5262	63.1712
Ctsz	22.7199	39.3132	63.1433
Kctd10	10.4428	16.1679	62.6073
Serpinf1	0.385778	3.7008	62.3953
Pcdhga7	11.722	21.2862	62.1039
Anxa1	2.20848	0.0437368	61.6146
Trp53i11	8.37718	18.714	61.5119
Sepn1	0.45458	13.6908	61.2467
Fstl1	4.45325	13.3433	60.5177
Lta4h	28.7286	37.8076	60.4382
Pcdhga1	11.7687	20.9087	60.2204
Ap3m1	12.3374	25.1232	60.132
Pcdhgb4	10.4325	19.9346	59.895
Mtap	30.68	35.8824	59.3092
Stmn2	36.3957	14.5757	58.9242
Lamb1	14.0375	20.2727	58.8401
Plk2	15.1823	13.2469	58.7955
Bmp1	0.084595	1.68882	58.5198
Pcdhgc4	12.8892	21.8721	58.4059
Gsn	2.40196	0.106583	58.3952
Psen1	14.3253	34.1064	58.3658
Hspg2	14.0252	10.2831	58.2886
Pcdhga9	10.7611	19.7839	57.8483
Ap2a2	26.7835	36.3579	57.7316
Pcdhgb1	10.5276	19.6219	57.602
Ap2b1	25.9754	22.7606	57.2764
Dusp5	1.31535	3.54823	57.0956
Rcn3	26.7795	22.4351	56.6449
Fam195b	23.974	36.7541	56.6375
Clu	7.6295	7.24474	56.5537
Dusp9	6.23623	25.2188	56.176
Tmem63b	17.9248	25.1987	55.9545
Mir8114	17.4326	36.4783	55.8223
Cd276	5.00446	27.3569	55.6651
Sar1a	33.6768	33.246	55.1829
Mmp2	1.30681	8.79411	55.0801
Thbs1	0.0153945	0.723813	54.9051
Mprip	14.6151	18.784	54.8161
Pcyox1l	9.98103	32.3764	54.7566
Des	3.31137	4.85326	54.3992
Arl6ip5	21.2051	17.1353	54.0548
Mtpn	24.9247	24.5972	53.8992
Trim35	18.1588	24.6635	53.7199
Ankrd13a	29.2157	34.8136	53.6001
Mmp9	0.385242	0.160299	53.5651
Dlgap4	11.2658	23.5681	53.3368
Pcdh1	0.374196	20.8028	53.0458
Igfbp3	1.78704	32.9539	53.0436
Plaur	4.54843	0.916743	52.9701
Plxna1	12.012	33.3036	52.9417
Irf2bpl	27.7441	21.6182	52.742
Dctn1	26.6148	24.6036	52.6593
Ptpn23	13.3057	23.1116	52.6591
Foxp4	32.4254	34.3947	52.5213
Ccdc85b	25.5959	26.43	52.1672
Wasf2	28.8286	30.5182	51.9924
Kctd17	11.3605	27.2332	51.6549
Errfi1	6.3339	5.52393	51.3964
Clip3	2.85865	22.7715	50.6759
Smtn	9.08822	11.3026	50.0905
Suv39h1	5.37266	16.3231	50.0205
F2r	9.0919	13.3106	49.8631
Itm2c	23.5546	19.5756	49.78
Mapkapk2	8.689	9.6249	49.7
Pex19	28.6523	32.0842	49.4096
Fam89b	9.82486	22.6503	48.9334
Chp1	18.0363	25.913	48.8585
Ncstn	24.0975	22.7355	48.848
Amotl2	29.7933	22.406	48.7724
Pcdhga12	10.8744	16.6296	48.5833
Penk	0.351785	16.9217	48.4166
Lrp10	14.7126	23.9159	48.2675
Parva	1.01665	5.12836	48.2518
Acta1	0.0053945	0.587394	48.1256
Pcdhgb5	9.05657	16.5435	47.9713
Ube3b	14.2894	30.9767	47.8649
Gpc1	5.81848	21.1784	47.5613
Rsu1	18.9637	12.9335	47.553
Plxnb2	30.2986	18.6088	47.4663
Dusp4	0.4534	22.7769	47.3778
Abracl	15.6892	31.2705	47.2106
Gap43	0.0352395	3.54256	46.9878
Tspan3	19.4926	28.7017	46.9747
Fhl3	16.2328	25.2023	46.8417
Zfand3	19.0988	21.7284	46.8272
Rras	30.5038	19.5852	46.2632
Sidt2	11.6158	19.1897	46.0544
Fzd2	2.22616	27.3205	46.0308
Sec24c	30.621	22.2786	46.0269
Atp6ap1	29.1454	25.4736	45.7848
Sox4	1.3906	22.0264	45.7259
Obsl1	3.89786	29.077	45.6433
Ap1m1	30.0943	20.2002	45.4213
Ptprn	0.126368	6.60931	45.138
Elovl1	6.11789	17.351	44.8717
Src	27.6449	16.609	44.8661
Lbh	3.36353	7.37552	44.8561
Tmem132a	6.10187	21.6565	44.8381
Hand1	0.08819	0.0834398	44.7235
Tnfrsf10b	8.42097	23.498	44.6311
Efemp2	5.6739	10.571	44.427
Timp2	0.23478	0.92814	44.2011
Efnb2	0.366089	19.5862	44.0935
Ier3	12.6877	2.96344	44.0056
Bcl2l1	19.6494	24.3818	43.8031
Flywch1	6.22907	26.5649	43.7752
Rab31	3.88713	10.4306	43.7262
Gns	11.5626	14.0714	43.3948
Mogat2	0.868474	15.3606	43.3672
Atn1	14.4176	21.4302	43.3521
Pcdhgc5	8.18332	14.8736	43.3254
Cdc42se1	28.4419	28.665	43.2743
Plscr3	6.54503	8.92487	43.2498
Trpc4ap	24.0564	27.4542	43.1458
Chpf	13.0493	24.2628	42.7472
Ccnd2	0.116061	19.2631	42.7426
Ncor2	17.6737	22.7569	42.6108
Shisa5	13.4324	23.9348	42.5675
Aif1l	0.615406	13.4296	42.2293
Arhgap1	22.9575	11.1245	42.1998
Inppl1	15.231	21.7252	41.9806
Krt19	8.2372	2.86981	41.9009
Hgs	25.8211	24.1496	41.8251
Tnfrsf12a	9.59667	6.47387	41.799
Cul7	14.67	24.1027	41.6289
Tnfaip1	11.503	17.0006	41.4992
Ugcg	9.62195	27.5692	41.4343
Wls	1.76369	7.17381	41.1841
Zdhhc3	5.80265	24.5993	41.0516
Ppp4r1	17.1847	26.2877	40.8951
Gna12	16.8883	20.7794	40.3252
Mxra8	2.97737	4.38708	40.2065
Emp1	5.11672	0.005534	40.1979
Igf2	0.0688905	4.63396	40.1652
Gpc4	11.3352	26.5511	40.1433
Unc5b	7.58545	14.7783	39.5791
Cd44	0.0501715	0.835193	39.4848
Phldb1	0.552304	6.28807	39.395
Dnajc5	19.9736	25.213	38.9788
Phlda1	0.955564	0.677285	38.8875
Tubb4a	0.0692715	22.8433	38.791
Dpysl2	2.26846	18.2873	38.7548
Zmiz1	1.50864	8.7186	38.7115
Rassf3	2.52287	16.9368	38.6001
Chst12	8.05408	12.2715	38.5228
Med15	19.4595	19.9289	38.5211
Sgpl1	22.5126	13.9361	38.5159
H13	6.15665	13.0121	38.5086
Chsy1	4.74756	18.9928	38.2675
Plec	5.4464	6.76697	38.1376
Fgfr1	13.0421	21.9639	38.109
Metrn	9.16504	14.6785	38.0328
Plod3	14.6912	17.1307	37.9983
Farp1	3.61222	11.447	37.926
Cmtm3	4.2558	1.53348	37.9077
Frmd8	14.9555	15.6006	37.8733
Palld	12.4876	5.27732	37.833
Ddr1	5.10556	19.0152	37.6926
Fto	17.155	22.9213	37.5359
Slc25a24	0.0952215	2.96023	37.4109
Piezo1	10.8083	14.7211	37.4101
Zswim8	4.59752	7.71914	37.308
Pdcd6ip	20.1403	20.9045	37.1224
Triobp	21.8325	22.943	37.0319
Reep5	6.99965	16.6526	36.9394
Ecm1	0.890371	0.693034	36.8546
Nucb1	20.7531	21.3923	36.4333
Tex261	15.3562	23.806	36.3375
T	1.20316	12.6915	36.3165
Cd248	0.38908	0.0726243	35.9722
Parvb	6.56748	2.45015	35.7518
Cpne1	11.1333	22.3803	35.4363
Lxn	9.54428	3.04748	35.3838
Cfl2	11.6142	23.2219	35.3514
Csf1	0.096549	0.244123	35.3072
Pip5k1c	22.8742	12.331	35.1168
Mfap2	0.0286725	4.74097	35.1091
Nbl1	0.0624935	0.321903	34.9698
Tmem43	21.052	12.1661	34.9022
Podxl	5.12106	17.2543	34.7966
Golm1	20.7795	13.452	34.7367
Rab14	18.4602	21.7592	34.7185
Dnajb12	12.3288	22.6894	34.6408
Pik3r2	16.7219	22.9535	34.5865
Ctxn1	4.17853	15.2127	34.3259
Rrbp1	11.1327	7.65616	34.2008
Sik3	14.1444	17.9663	34.0042
Mef2d	15.9964	13.887	33.867
Tapbp	10.5286	17.8712	33.8562
Creb3l1	1.51497	5.07158	33.8159
Pak1	12.9919	19.4332	33.7855
Por	22.0349	20.5772	33.7832
Trp53inp2	3.50983	11.0251	33.761
Ampd2	11.3979	21.8987	33.7188
Dvl3	11.419	15.3213	33.6434
Itgb5	12.4429	21.9612	33.5577
1810055G02Rik	17.3599	21.5489	33.5415
Pclaf	21.5448	20.9467	33.5001
Ccm2	11.2103	19.216	33.3194
Plod1	14.1358	4.88841	33.2745
Arhgef2	6.38811	16.9168	33.1742
Plekhg2	4.62859	17.7158	33.0309
Eva1b	15.8209	7.99151	32.9127
Tnfrsf1a	10.8128	16.1115	32.8809
Nf2	20.7029	20.5787	32.6514
Sptbn1	17.3167	12.5753	32.6423
Tax1bp3	9.16979	6.73968	32.6172
Sh3pxd2b	0.391019	3.74663	32.5375
Cand2	7.47122	19.0672	32.5309
Nfkb2	7.01385	7.10407	32.447
Speg	0.160556	9.47205	32.3711
Sh3glb1	5.91881	11.7209	32.358
Plekho1	1.03853	6.71863	32.2467
Clptm1l	18.438	17.1877	32.1524
Inf2	1.1397	2.94159	32.0447
Rap1gds1	2.94106	19.3748	31.9485
Atp6v0a1	13.9437	20.0792	31.8673
Ptges	7.0244	0.876918	31.8513
Ehd4	9.58303	9.65709	31.8433
Fignl2	0.154151	3.09791	31.7189
Lrp1	8.60347	2.52916	31.6859
App	0.327933	5.25864	31.6409
Rhou	3.49751	5.01513	31.4454
Cdc42bpb	10.706	12.8573	31.2866
Rgma	12.2484	2.94678	31.2568
Kif1c	7.81579	14.956	31.1886
Rcn2	15.727	14.6994	31.0354
Aebp1	0.357561	1.9657	30.9589
Capg	14.7203	6.94966	30.6418
Pja1	13.8789	15.6412	30.4694
Pls3	7.97265	17.845	30.4344
Ptpn1	6.54954	16.3268	30.3551
Sypl	8.52128	18.8312	30.3342
Cdh2	0.275441	4.11912	30.3003
Lrrc8a	4.9043	17.9875	30.2424
Palm	16.7937	17.3099	30.2388
Actc1	0	0	30.0546
Card19	14.8078	18.042	29.9918
Perp	2.51548	11.5072	29.9829
Ptpn11	10.2956	16.5189	29.9793
Hmox2	18.2956	17.3099	29.971
Gprc5a	5.87607	0.0799018	29.9397
Sbf1	17.9368	12.509	29.7154
Ddah1	14.1927	6.63875	29.7059
Tmem127	6.27047	16.0972	29.6732
Prss23	0	0.715287	29.5812
Dennd2a	6.98136	9.29314	29.5808
Ppp1r9b	18.5774	5.8015	29.4866
Nradd	10.3752	8.56708	29.4339
Tpcn1	4.37868	7.07669	29.4285
Pitpna	17.8051	17.5858	29.1241
Stau1	17.516	17.7033	29.012
Wsb2	16.7677	7.6766	29.0103
Esyt1	18.1068	4.30148	28.85
Dpysl3	1.24516	3.61448	28.724
Cdc42ep1	1.24004	0.796031	28.5788
Fam65a	7.43957	4.97995	28.5782
Sdcbp	14.2543	15.4968	28.5287
Rbpj	6.2741	2.11779	28.5139
Cacng7	1.33693	13.1747	28.3899
Zfp703	0.714686	1.88276	28.3413
Zfp358	5.24927	17.5895	28.3011
B4galt1	13.7344	13.5567	28.2935
Akr1b8	2.29984	3.40485	28.2799
Ppp1r1a	14.8059	7.43737	28.1115
Ppfibp1	6.4783	7.28732	28.0581
Plpp2	5.09653	15.6742	28.0347
Nr6a1	2.11542	16.3711	27.7015
Gba	9.20611	9.26209	27.6813
Gprc5c	6.71605	8.10951	27.6598
Bnip2	11.8062	13.2428	27.5512
Cmip	10.8098	8.6779	27.5446
Maged2	9.26229	9.26087	27.4987
Glis2	10.8894	11.5525	27.4487
Bag2	1.34112	12.2972	27.4065
Tdg	8.01168	7.83426	27.3555
Itga6	3.96399	2.531	27.2851
Slc12a4	7.19522	6.31337	27.2851
Zfp423	0.131947	14.6838	27.2683
Tcirg1	9.53495	6.35071	27.1925
Scap	6.96093	16.2965	27.1754
Map3k11	7.9378	13.6788	27.169
Tmem123	14.3521	15.3969	27.1455
Gyg	7.23429	11.6714	27.1062
Tesk1	4.33763	11.1723	27.0592
Sorbs3	0.222446	8.10259	26.8675
Smap2	6.45932	13.2991	26.5209
Nxn	11.8757	8.10005	26.3825
Mob3a	8.39446	8.23904	26.3546
Numbl	12.8909	8.19196	26.2747
Tnks1bp1	16.0536	16.0994	26.1877
Adgra3	9.6997	17.2899	26.0439
Dap	2.19021	9.94182	26.0274
Sirt2	13.9627	11.3014	25.9908
Pofut2	12.8558	16.7486	25.9363
Agpat4	1.5528	8.02763	25.8225
Inpp5a	5.94013	9.48062	25.7474
Scyl1	14.325	16.6418	25.7069
Hbegf	3.93347	0.394998	25.6375
Rela	10.423	13.5384	25.5919
Fez2	9.09198	7.9738	25.4863
Ak3	2.88469	10.9605	25.482
Gusb	11.4225	14.127	25.4709
Gdpd5	0.196405	0.858726	25.4308
Tcn2	15.4851	7.51726	25.4308
Lrrc41	10.9441	13.1608	25.2165
Nckap5l	4.04002	8.40707	25.207
Sulf1	12.7803	14.4202	25.195
Mapk8ip1	5.306	14.6681	25.1942
Arhgef7	9.00968	9.91364	25.0999
Faf2	14.6061	15.8775	25.0708
Extl3	7.37507	12.3719	24.9751
Plcg1	12.525	10.8237	24.8373
Qsox1	2.11462	2.0884	24.8336
Zfp362	1.51423	8.62168	24.6024
Ptprs	6.55154	10.0536	24.5621
Sfxn3	10.4932	1.93524	24.5143
Tmem98	2.51234	14.4858	24.481
Mex3a	13.0823	15.8907	24.4032
Map3k4	9.50812	14.2965	24.2919
H2-D1	6.1588	10.9596	24.2783
Anxa3	0.329423	0.976617	24.2209
Gpx3	11.0217	4.96194	24.2076
Tbc1d1	8.29679	8.71319	24.1907
Ube2h	11.7849	8.38948	24.0792
Pacs2	7.2508	14.0617	23.9776
Vezf1	6.20589	8.29734	23.8927
Tinagl1	1.601	0.767816	23.8
Myl9	0.200688	0.738625	23.6947
B4galt2	2.48779	10.5472	23.6743
Rragc	13.4017	12.0846	23.651
Galnt10	2.69716	7.39846	23.6335
Nek9	11.4069	12.354	23.6056
Wwtr1	12.0998	13.5289	23.5913
Tgfb1	4.09439	6.03595	23.25
Shisa4	0.298426	3.53791	23.2139
Npdc1	10.6903	14.8772	23.2043
Pcgf3	7.4433	14.3246	23.1823
Kirrel	9.16619	1.11912	23.1249
Ncs1	2.71692	13.2177	23.1177
Tmem63a	2.83607	11.4513	23.0798
Stom	1.78036	2.30809	23.0184
Tmem184b	13.1182	5.22787	22.8099
Sh3bgrl	3.78602	12.3759	22.8056
Rnpepl1	8.68636	13.3991	22.6563
Phactr4	4.95709	7.42358	22.6506
Rdh10	0.573468	2.94527	22.6123
Gal	0	0.0472357	22.5303
Jun	1.22531	2.37765	22.5148
Arap3	0.039435	1.10106	22.4643
Asap1	8.43279	8.54807	22.4406
Gbf1	7.41095	12.948	22.375
Sox13	11.7957	6.86204	22.2445
Mfn2	4.60237	10.3832	22.2295
Gas8	5.72592	13.9432	22.2021
Mgat1	8.27992	10.3519	22.2019
Gstm5	3.30604	8.12753	22.1542
Hdac7	5.47152	1.41427	22.1116
Etv6	7.99657	12.3659	22.1079
Id3	2.74768	10.0329	22.007
Cdk17	5.16998	11.854	21.9931
Crip1	11.716	10.7573	21.727
Slc44a2	12.2936	11.1904	21.7157
Map3k3	11.1494	10.4554	21.6976
Ift43	9.52413	10.5199	21.624
Ahnak2	5.14841	0.152403	21.6161
Wnt8a	0	12.2772	21.5949
Os9	12.5393	6.46222	21.5705
Lhfp	0.11383	2.41027	21.5677
Dennd5a	12.1851	8.49742	21.5391
Smad3	10.2721	5.4156	21.5255
Pmaip1	1.12665	3.85326	21.5004
Gng12	5.24267	4.285	21.4499
Cbarp	4.60472	9.78942	21.4494
Ltbr	1.9129	11.1777	21.4077
Edem1	7.31218	14.007	21.3985
Nabp1	13.0417	12.8895	21.2944
Sdc3	1.28415	0.34563	21.2667
Itga7	0.313982	0.041264	21.2137
Mast2	8.62597	9.65883	21.1872
Vgf	0.082717	1.34289	21.1213
Mllt1	9.57706	13.6727	21.0164
Pxn	11.0125	5.39966	20.9451
Irs2	1.39235	5.58369	20.9037
Pxdc1	0.154604	4.26282	20.8343
Cacnb3	5.3599	10.3665	20.8242
Myo9b	12.5268	9.92713	20.8078
Pdlim2	0	0.743668	20.7673
Crabp1	11.173	3.21869	20.7611
Klc1	13.1466	7.63676	20.7537
Fbrs	8.77018	8.43831	20.7524
Col2a1	0.107217	1.85514	20.716
F2rl1	9.26183	12.3986	20.6909
Junb	12.8414	7.29675	20.666
Smim3	2.21851	4.70479	20.5895
Sh3bp4	9.02844	6.62713	20.5717
Lgals3	5.50192	0.0501402	20.5257
Serinc1	11.8414	13.0435	20.3984
Dgkd	11.2457	10.9167	20.3957
Arid3a	4.3727	4.94698	20.3893
Ccar2	13.3416	11.4288	20.3418
Gbp2	0.0345165	2.34944	20.3385
Ltbp1	0.530501	1.25273	20.2929
Hpcal1	7.01263	9.0392	20.283
Ptpn9	4.24604	11.8309	20.2613
Igf2r	11.3486	7.14548	20.2417
Ptgis	4.27615	10.9833	20.1583
Mkl1	5.13377	9.32625	20.103
Ltb	0.800018	1.10458	20.0986
Marveld1	4.11062	7.17406	20.0817
Ppard	8.60528	8.58207	19.9881
Fam43a	12.5946	8.87962	19.9771
Ube2e2	1.97569	11.2254	19.9234
Plau	0.0852825	0.135728	19.8714
Angptl2	0.332711	0.941543	19.8643
Cldn12	5.78382	11.0068	19.8251
Nynrin	6.95206	4.9556	19.8168
Ece1	4.03453	4.56683	19.7139
Nfic	7.06266	5.14028	19.4491
Klf6	9.2053	5.76226	19.3997
Npc1	9.72331	6.64483	19.3538
Dtx4	0.307148	6.78786	19.3531
Efnb1	1.32332	0.643475	19.3416
Fhod1	5.16308	3.23069	19.2908
Pex14	9.36225	11.3308	19.2812
Snn	2.5943	10.7997	19.1402
Ppp2r5b	5.43379	6.76083	19.0922
Wbp1l	3.5001	6.57387	18.9323
Alg2	11.1298	9.03539	18.8745
Sort1	0.930593	12.3008	18.8641
Cdk18	6.60586	3.52766	18.8446
Itsn1	7.34377	5.58262	18.8044
Htra1	5.76873	0.363214	18.7327
Khdrbs3	9.75018	11.1463	18.6965
Tsku	5.14113	8.93127	18.6636
Apln	0.324218	10.022	18.6366
Pskh1	9.04896	11.0273	18.5818
St3gal2	8.48426	6.1635	18.4739
Cnppd1	2.86297	10.3396	18.4595
Gpsm1	0.646141	6.88818	18.4484
Pcyox1	7.56679	11.705	18.2858
Elk3	3.49664	0.350831	18.2757
Nlgn2	5.50099	8.9298	18.2623
Gadd45g	2.86632	0.863567	18.1677
Fam107b	5.68336	5.6978	18.1584
Fam189b	3.13262	9.6751	18.1514
Smpd1	5.02484	9.51076	18.1286
Gpx7	6.40647	5.05724	18.0844
Bcr	5.32481	7.90292	18.0572
Jam3	11.9891	7.042	18.0247
Sh3bgrl2	8.99897	11.6822	17.908
Klhl30	0.0422605	0.0871815	17.8951
Unc45a	9.51039	10.4822	17.8709
Calcoco1	9.73065	11.4906	17.8519
Sh2b3	7.76515	6.97358	17.8448
Clcn5	0.491497	7.67969	17.7986
Arhgap45	5.66499	9.04617	17.7965
Sprr2a2	0.345197	2.31481	17.7703
Cyp11a1	0.0660735	0.0488517	17.7549
Cpxm1	6.08369	8.51081	17.7499
Sav1	6.47863	10.2989	17.741
Ermp1	7.85083	7.69571	17.6747
Slc4a2	5.47973	7.16186	17.6288
Adgra2	0.07236	0.0594167	17.6131
Uhrf2	9.37623	8.82719	17.6128
Pfn2	2.07917	10.8578	17.6085
Bcl9l	4.16603	5.67536	17.5993
Gapvd1	10.9953	11.3249	17.5855
Cdr2l	7.03728	9.45015	17.5822
Fmnl3	6.81413	5.06794	17.5578
Fosl1	0.14332	0.645397	17.4384
Tgm2	8.73477	0.214179	17.4181
Sri	6.77369	6.30918	17.3649
Ndst1	5.40133	3.87713	17.3396
Pacs1	6.39975	9.86235	17.2392
Stxbp1	3.87734	3.08324	17.1807
Hsd11b2	0.131597	1.23691	17.1699
Prnp	2.7388	4.01986	17.163
Fbln2	2.56428	0.118875	17.1593
Cdkn2b	4.88096	0.327461	17.1286
Natd1	9.74075	10.7532	17.1279
Maml1	5.70616	10.7559	17.1181
Smurf1	7.30014	5.5933	17.0011
Ndn	2.6896	4.44053	16.9572
Ets1	0.0134515	0.252189	16.9414
Adam10	9.93343	4.89196	16.9164
Fhl2	0.241575	0.305582	16.8784
2020-09-08	8.63548	6.8823	16.8562
Jdp2	8.36392	3.75161	16.7485
Lztr1	9.53447	7.82321	16.6405
Orai1	10.1113	7.24672	16.6253
Loxl1	0.204757	0.93426	16.5661
Fhl1	8.21391	3.51168	16.5403
Sdc2	2.23992	5.34729	16.5171
Atp1b2	4.1547	10.6632	16.4267
Sox1	1.08255	0.0735847	16.4138
Sel1l	7.40819	7.67621	16.3768
Rbms1	3.83318	7.00274	16.374
Rxra	5.03995	5.80989	16.3384
Efna5	0.0897085	2.18235	16.2883
Tmbim1	9.13425	3.82337	16.1876
Jak1	8.74839	3.72346	16.1815
Gpx8	2.7712	3.26664	16.1528
Lman2l	5.46246	8.1516	16.1468
Ankrd52	3.53797	3.94852	16.1455
Card10	1.06775	3.79015	16.1316
Rnf14	8.75655	9.86195	16.1095
Vps53	8.96938	8.55394	16.0903
Dab2ip	10.1432	9.12815	16.0738
Usp12	6.78219	8.79286	16.0557
B4gat1	7.6876	9.30507	16.0278
Afap1	4.35332	2.10869	16.024
Ap1s2	3.47961	6.65951	15.9113
Iffo2	1.50504	2.1089	15.8872
Fam171a1	0.899269	1.43189	15.8748
Mllt11	4.98084	6.39386	15.8422
Osbpl5	0.694269	0.890077	15.8339
Meis3	0.616274	3.37498	15.7979
Slc16a2	0	10.2408	15.7296
Tbc1d16	2.11792	4.79623	15.7267
Nnt	6.26181	6.91299	15.6998
Icmt	8.99678	9.39119	15.6886
Vps37c	6.6305	9.62721	15.6748
Snx9	7.69294	5.37674	15.6622
Plet1	3.89946	0.201069	15.5683
Cpt1b	0.905565	3.69514	15.5145
Slc48a1	5.54596	5.67859	15.5032
Arhgef25	9.35778	9.52073	15.5004
Pitx2	0.298079	8.60387	15.4743
Megf8	6.10675	6.96518	15.4521
Trib1	2.61828	9.79838	15.4183
Col7a1	0.0588735	0.292501	15.3244
Ptpn14	2.13013	6.12858	15.3125
Rnd3	9.51727	7.46985	15.2455
Vps37b	5.5925	9.49004	15.218
Ifnar1	9.22988	7.37951	15.1145
Nuak1	1.18623	1.07622	15.1066
Smarcc2	7.95771	8.03363	15.0829
Smad5	3.56086	7.93655	15.0417
Gadd45a	6.32625	4.65593	15.0035
Utrn	7.37977	8.6897	14.9482
Slc39a6	6.88341	4.18462	14.8989
Specc1	0.358246	0.428262	14.8926
Pknox2	1.8434	0.0576047	14.8799
Pdgfrl	0.214345	7.73222	14.8212
Cnn1	0.0091915	1.21555	14.8208
Wipi1	3.30207	1.53426	14.8201
Arhgef17	2.14201	5.33261	14.8055
Gpsm3	2.46534	2.00494	14.6989
Zfp865	7.03529	9.29163	14.5736
Elf4	5.70225	0.637869	14.5386
Tmem119	0.070743	0.957698	14.5306
Msln	0.642991	0.00806525	14.5278
Cux1	4.53277	6.88706	14.5243
Prmt2	0.596995	3.57679	14.5053
St3gal1	0.234749	0.30237	14.4873
Fam20b	6.32176	7.83924	14.4537
Vopp1	0.379791	3.12412	14.4477
Prkd2	2.32899	2.80645	14.3943
Prag1	4.35923	5.64044	14.3939
Fyn	1.80189	7.50738	14.3812
Tead3	2.00513	5.99963	14.377
Rin3	0.326636	0.0690223	14.3705
Shh	0	0.0503595	14.3227
Zdhhc8	5.66211	5.41007	14.2878
Wisp1	0.0811585	0.0504312	14.2591
Acox1	7.69544	5.35798	14.1494
Plekho2	3.02267	1.63079	14.0944
Brap	6.9159	6.31776	14.0842
Cpne2	1.35451	3.37123	14.0831
Nfkb1	2.53721	8.85822	14.0176
Fam109a	6.62304	7.4748	13.9635
Arhgef40	0.5009	3.09751	13.9517
Sec23ip	6.61138	7.73561	13.9457
Slc35c1	4.37014	8.08374	13.9099
Rilpl1	4.78591	6.10117	13.871
Ano6	5.17522	3.31459	13.8703
Plk3	5.24136	3.46998	13.8584
Map2k5	4.82131	8.62724	13.8461
Mapk8ip3	7.16716	7.24833	13.8394
Rhbdf1	2.07271	5.29465	13.8246
Ethe1	6.67153	6.35107	13.7997
Pdlim5	4.61553	3.89848	13.7849
Aig1	2.65177	8.35716	13.7848
Dlg4	0.0995305	4.45057	13.6467
Mir6950	0.210833	0.097234	13.5911
Klc2	8.09255	8.28193	13.5033
Creb3l2	7.53294	0.659157	13.4855
Cnih2	0.761321	6.69581	13.4636
Snai1	1.81335	1.28843	13.4469
Mxra7	1.32836	3.3716	13.4126
Peg3	2.83717	8.14533	13.3957
Efna2	4.0084	7.58302	13.3838
Papss1	8.26416	5.23614	13.3548
Hmg20a	3.74611	6.78382	13.2839
Baiap2	8.76295	5.75272	13.2583
Chst14	2.24349	4.20262	13.2455
Limd1	4.35245	5.90859	13.2238
Slc35a2	3.65572	8.63443	13.2114
Sec24d	3.41725	2.67187	13.1924
Tirap	5.08518	3.51557	13.188
Tmem9b	2.53473	3.79597	13.1613
Hgsnat	8.07775	5.08425	13.1605
Gbx2	7.63822	1.89126	13.1545
Vapb	7.26559	8.65269	13.1504
Sipa1	3.70391	2.78906	13.0661
Kif1b	3.65974	4.98169	13.0656
Hs2st1	5.34388	6.77502	13.0319
Gpr137	5.13623	6.30877	13.0028
Fgfbp1	1.29199	1.82689	12.9938
Clip2	1.26544	1.54676	12.9421
Rasa3	3.72199	1.64614	12.9421
Tmed3	4.20346	7.30101	12.931
Arhgef11	4.87369	7.99659	12.9133
Sprr1a	0	0.0417965	12.9044
Chd3	5.46389	3.42419	12.8811
Olfm1	2.30701	5.58027	12.8647
Chrnb1	1.2335	1.83435	12.8009
Sun2	6.84045	1.12542	12.7868
Acot1	2.79884	4.69067	12.782
Rnf11	5.81071	7.43717	12.7349
Colec12	0.112479	2.4135	12.6733
Itpripl2	0.100739	2.70521	12.6685
Lipa	2.31686	4.92048	12.6659
Ptpra	5.7847	5.29014	12.6537
Ptch1	6.21436	2.77554	12.5905
Tspan2	0.593988	0.49654	12.5827
Dysf	0.119785	0.877726	12.5783
Creb3	7.69762	5.34365	12.5775
Ptk2	6.88522	4.6861	12.5431
Capn15	5.3451	8.29844	12.5357
Cpd	2.85707	7.22468	12.4965
Notch2	2.03821	7.32927	12.4908
Dhx34	5.09827	7.7401	12.4305
Slc29a4	3.61777	4.72219	12.3854
Socs6	7.83627	7.91002	12.3502
Slc35e4	1.31062	1.27345	12.2976
Itgb3	0.54178	0.0136082	12.2644
Stx6	4.66352	5.59093	12.2431
Phtf1	4.69693	6.30587	12.2307
Itgav	6.84122	3.33714	12.2093
Mrc2	0.047967	6.17522	12.1943
Scarf2	0.374394	0.144213	12.1223
Zfp768	1.64534	4.84547	12.1149
Nhsl1	1.49701	2.67418	12.1147
P4ha2	3.50723	1.81945	12.0349
Mn1	0.202125	0.9258	12.0247
Lrrk1	0.151141	0.318291	12.0214
Lrrc8c	0.0454455	1.02552	12.0202
Syde1	3.37101	3.38478	12.0131
Cx3cl1	0.263183	1.95749	11.9949
Dnajb5	2.43666	7.44318	11.9775
Mir5046	7.20159	2.83837	11.9264
Acap3	2.835	5.07125	11.915
Ankrd13b	1.23175	4.28328	11.9105
Ociad2	2.19339	0.347286	11.8977
Snx19	3.12187	6.82289	11.8912
Sema3e	0.033739	1.11519	11.8701
Iqsec1	5.1147	4.8901	11.8502
Olig3	1.00253	0	11.8295
Id1	4.48309	4.56821	11.8272
Gpr137b	5.77826	4.88434	11.7928
Chkb	6.87053	5.72083	11.7877
Fam214b	3.04561	1.28045	11.7645
Brip1os	5.31875	6.88842	11.7626
Vwa5a	5.45092	3.10409	11.7125
Plat	0.202603	0.0932517	11.7068
Trim3	7.32773	2.64994	11.7064
Rin1	0.873381	1.53319	11.6936
Arhgap23	5.99739	2.96269	11.678
Adssl1	2.28573	1.53174	11.6742
Dnlz	3.83578	7.19616	11.6239
Trim54	2.77603	1.25735	11.6004
Iglon5	0.116087	2.17668	11.5932
Cep250	5.53705	3.35552	11.5801
Camsap1	5.97568	6.86287	11.5571
2020-03-02	6.63987	3.39737	11.538
Sh3pxd2a	4.17284	1.99033	11.4894
Runx1	0.024334	0.590262	11.4793
Camk2g	3.67895	4.63928	11.4624
Ehbp1l1	0.440526	0.718535	11.424
Col6a1	0	0.0651735	11.4058
Cd72	1.80942	6.09308	11.3962
Ndfip2	5.52876	5.43815	11.3579
Zfp746	6.27676	7.36721	11.3444
Pard6g	5.25735	3.71303	11.3251
Akap2	3.89001	0.961622	11.2686
Disp1	2.07443	3.55135	11.2418
Bicd2	4.61343	2.69017	11.2136
B4galt7	6.34557	4.22929	11.1949
Zdhhc7	5.69443	7.37689	11.1729
Zfpm1	3.97896	2.20467	11.1202
Irgq	3.34923	4.67891	11.0999
Tmem30a	6.891	7.09512	11.0273
Ano10	0.326956	4.42943	11.0129
Nol4l	2.56154	0.835127	11.0128
Tgfbr2	1.61446	0.45326	10.9779
Tgfb2	0.059223	0.129844	10.975
Bace1	2.49619	2.87892	10.9522
Rcbtb2	1.37609	5.50343	10.9327
Dact3	3.11442	2.82859	10.9317
Samd4	0.0049005	1.46271	10.9168
Sema4c	0.715078	5.93418	10.9125
Arhgdib	0.862283	0.233706	10.8916
Abl2	4.97122	5.93035	10.8907
Jph2	0.0042135	0.019084	10.8681
Amotl1	1.64715	2.58013	10.8638
Snx24	1.55683	2.51696	10.8296
L3mbtl3	1.99911	6.1256	10.8277
Kcnh2	2.82815	3.38565	10.8258
Nav1	4.08129	4.39978	10.8208
Steap1	1.12501	2.86675	10.8064
Ankrd1	0	0	10.7899
Usp3	4.26744	4.36171	10.7492
Sertad2	4.267	4.45972	10.7226
Tead1	5.69351	2.66288	10.7059
Slc35b4	3.93239	5.32328	10.6926
Rad54l2	5.87137	6.4842	10.6834
Irgm1	1.08217	3.83267	10.6828
Lix1l	4.14595	0.524861	10.6718
Nptxr	0.797581	2.4923	10.6703
Atp6v0a2	6.30438	5.64407	10.669
Ttpal	1.07304	4.3944	10.6562
Crct1	0.030244	0.246512	10.6302
Alg8	3.33726	4.57048	10.6229
Madcam1	0.333002	1.66866	10.6095
Tmcc2	1.96818	2.62956	10.5505
Fosl2	0.418924	0.46406	10.5428
Heatr6	6.49294	6.80842	10.539
Zcchc24	2.38736	1.19641	10.5378
Lrrfip1	0.679748	5.25881	10.5188
Fbf1	3.42888	6.50809	10.4266
Timp3	0.01692	1.28029	10.424
Aff1	6.30941	4.47266	10.4104
Stx7	5.53071	5.7372	10.3801
Cttnbp2nl	3.82868	3.47527	10.3554
Cav1	0	0.045229	10.3075
Col5a2	0.172163	0.364524	10.2874
Fam83h	1.47673	6.50916	10.2785
Arhgap28	1.9094	3.691	10.258
Chpf2	3.52723	4.14527	10.2563
Tmcc3	0.0081115	0.439514	10.2391
Ier5	2.08877	1.88446	10.2177
Slc39a13	3.71622	1.93656	10.2133
Mmp15	1.22497	5.83793	10.2117
Rab13	4.38239	4.00515	10.194
Il17rd	3.29898	6.42768	10.1668
Ndst2	2.47852	5.24741	10.1226
Stx2	2.09074	2.483	10.114
Socs5	1.14682	4.06524	10.0832
Tor1aip1	3.32667	6.61744	10.0254
Fads3	0.052451	0.325089	9.94205
Dpp8	4.92426	5.72071	9.94183
Thbd	0.144672	0.036378	9.87254
Klhl25	6.02098	6.49065	9.86727
Caskin2	6.35344	3.75604	9.86284
Gpr153	0.259623	1.44619	9.85705
Nuak2	4.21301	1.57458	9.83725
Kcnn4	0.0536525	0.0138952	9.83175
Igf1r	1.39127	4.12641	9.82694
Cplx2	0.0642105	0.995509	9.80767
Snx33	0.272056	2.60107	9.8062
Pgf	0.181304	0.171352	9.80045
Zc3h12a	2.08709	0.585148	9.79513
Rgs16	0.129904	0.84089	9.79103
Phf2	2.70225	4.11988	9.75921
Adcy6	0.285294	1.1564	9.75546
Otud7b	3.94818	6.31022	9.7549
Map6	1.75574	1.36081	9.74309
Samd14	0.176098	1.4011	9.72278
Soga1	1.63419	4.84377	9.69027
Mxd4	0.786821	1.32224	9.68594
Ext1	2.82785	4.72925	9.68486
Crabp2	1.19665	2.32747	9.68135
Mir671	4.52475	5.4047	9.67392
Synpo2l	0.037253	0.115203	9.67195
Cpeb1	2.35393	1.56168	9.67179
Il3ra	2.6133	2.70346	9.65736
Gatsl2	0.742652	3.56894	9.6349
Dyrk1b	2.60063	3.52399	9.62734
Cd38	5.32302	2.03124	9.60414
Micu2	3.46526	5.10968	9.55227
Cuedc1	3.69548	0.739059	9.46711
Mapk11	0.816771	3.35484	9.43974
P3h4	3.40875	2.17574	9.42202
Paqr4	2.60097	5.10726	9.37497
Ccdc120	3.37006	5.24337	9.36938
Rgs12	1.89295	3.3001	9.34116
Tor4a	5.28685	2.0038	9.31516
Nek6	2.4151	1.31658	9.30819
Acvr1	5.51767	2.59011	9.30641
Gprc5b	4.25166	3.63129	9.2898
Nt5m	4.09941	4.8535	9.26511
Ehd2	0.155263	1.04815	9.23454
Ecscr	0.73433	1.0493	9.21933
Rhoq	1.64474	3.942	9.21389
Arrb1	0.1635	4.4663	9.18397
Kctd11	0.501157	2.16938	9.16598
Mvb12b	6.0469	4.89371	9.15323
Syn1	2.20534	2.55903	9.14859
Zfp516	4.11488	0.801823	9.12594
Cpt1c	5.88345	4.57974	9.11775
Micall2	1.94945	0.471279	9.11018
Stim2	2.46167	5.41116	9.08211
Cnnm4	1.45204	5.05585	9.07459
Arpin	5.98662	1.4966	9.06195
Sorcs2	0.406006	0.0254772	9.05783
C1qtnf6	0.280509	1.79922	9.05584
Phldb2	1.26734	1.01756	9.04355
Lrfn3	1.69377	5.00897	9.00679
Zfp334	0.35668	5.32223	8.99425
Ptn	0.0525415	4.23801	8.9862
Vasn	0.707133	0.973488	8.97781
Usp11	5.07473	2.95159	8.96813
Serinc2	1.00788	1.3198	8.96453
Apmap	5.8189	5.38964	8.94253
Arsa	5.59679	3.64159	8.942
Rem2	0.357162	5.43786	8.93666
Lfng	0.809238	0.964495	8.92944
Il17rc	5.913	4.94304	8.91892
St3gal5	0.978192	3.30658	8.90162
Radil	2.65059	0.842176	8.89349
Oaf	3.37407	0.658616	8.88168
Csdc2	0.0547305	2.04805	8.87537
Wipf2	2.43787	3.89148	8.83171
Slpi	0	0.0954545	8.82729
Ank	4.43413	3.5404	8.7525
Shc2	1.56735	1.92318	8.74284
Mical2	0.045996	0.0703378	8.71332
Wipf1	0.470332	2.31082	8.68154
Crat	3.26768	3.78304	8.67157
Col3a1	0.002432	0.0190657	8.66896
Ly6c1	3.12235	0.394936	8.65427
Cgnl1	0.122013	5.65398	8.64812
Fut8	4.53708	4.09835	8.6342
Nfil3	3.37504	2.32788	8.61433
Erbb2	3.57198	1.7496	8.61132
Tmem176b	0.014579	1.17769	8.6077
Brsk1	3.02117	3.42403	8.58303
Casp6	3.08061	4.21857	8.54995
Mapk8ip2	2.36517	5.57735	8.52969
Ankrd6	4.2075	4.14952	8.50991
Kif5c	2.04636	3.94749	8.44233
Gnb4	3.20159	0.926691	8.42489
H2-T22	4.62815	4.51044	8.40109
Prdm2	5.26583	5.04041	8.38477
Rgs3	4.64835	1.12083	8.378
Ngf	0.005668	0.0379183	8.3691
Kif3c	2.94582	4.04272	8.3512
Mir6935	4.52547	3.27025	8.34074
Baz1a	3.56957	4.27047	8.3196
Prnd	0.0987045	0.208003	8.29519
Mir5625	1.88761	5.05493	8.27193
Lce1h	0	0	8.2547
Gng11	0	0.652594	8.22086
Jcad	1.35062	1.53815	8.21326
Gramd3	0.19283	4.76137	8.21217
D930015E06Rik	5.29656	3.78743	8.20672
Lrp2	0.266977	2.4493	8.19836
Rit1	4.95999	3.70797	8.17632
Fam149a	0.0604585	0.700133	8.16321
Mast4	0.2331	0.696161	8.09276
Emilin1	0.552792	0.224544	8.06771
Galns	2.1945	4.21969	8.06227
Fzd1	0.181901	1.42164	8.06198
Exoc2	4.50402	3.19705	8.00141
Map1a	1.11398	5.08049	7.99792
Lrp3	0.675124	2.81564	7.99743
Eml1	0.321087	0.521563	7.99701
Pear1	0.449613	0.038164	7.96807
Irx3	0.257172	0.721427	7.96256
Sh3rf1	3.01698	5.23541	7.93166
Mir678	0.355854	2.01168	7.92841
Nrp2	2.02138	0.173868	7.92283
Rps6ka4	4.83855	1.6521	7.92168
Dzip1l	0.838808	4.83017	7.89379
Wdr81	2.99561	3.27221	7.86796
Sall3	2.80695	1.60824	7.86072
Ust	0.718839	1.66567	7.84432
Gdap2	3.74232	5.12546	7.82365
Spsb1	1.8754	0.271054	7.80089
Spsb4	0.209242	2.21368	7.79164
Lrrc20	1.89604	3.05099	7.78917
Tppp3	1.57166	0.420965	7.77261
Bcorl1	3.1871	4.8294	7.76703
Clip1	2.58013	4.13408	7.7666
Slc4a7	2.55687	4.99513	7.74713
Serpinb9b	3.41089	0.246462	7.74299
Apcdd1	4.1069	1.08595	7.72142
Slc43a2	3.1205	5.14432	7.71685
Tram2	3.78997	3.81211	7.71431
Casp8	0.73772	4.07531	7.70621
Sesn3	2.81301	5.11982	7.70375
Nsmf	0.721343	4.12214	7.67527
Traf3	2.433	2.94928	7.6603
Psen2	4.64665	4.12066	7.65249
Evc2	0.928149	3.74772	7.63113
Vcan	2.1502	3.33236	7.61118
S1pr2	3.83127	2.00735	7.60635
Gpr137b-ps	0.595651	0.73431	7.59378
Ankrd34a	0.113105	1.81789	7.58377
Tmem181a	2.64513	4.41832	7.56459
Zfp319	1.52357	2.96068	7.56162
Trafd1	3.85283	3.73571	7.5298
Slc15a3	1.45916	4.17035	7.5255
Nenf	3.43272	4.329	7.52106
Zadh2	1.49951	0.473293	7.51267
Rubcn	2.7824	2.87496	7.50728
Lyn	3.17594	1.22293	7.50453
Scrn1	1.69423	0.217331	7.48722
Glipr1	0.0509435	0.00608	7.48426
Peak1	3.50876	2.25204	7.48157
Ptpn21	1.77266	2.28256	7.47713
Dmpk	2.58324	1.75035	7.47533
Plxnd1	0.245691	0.944763	7.46739
Zfp629	0.20522	4.52332	7.44498
Prkcg	4.73669	2.66138	7.44366
Map1b	2.51016	4.37601	7.42532
Fam210b	3.04683	4.11676	7.41318
Endod1	0.437101	1.15674	7.40516
Slc22a23	2.90983	3.87052	7.37076
Map4k5	4.39465	4.10451	7.36764
Atp11a	4.02413	0.952603	7.36393
Dab2	0.039046	0.669289	7.3569
Lsp1	0	0.0156403	7.34049
Senp5	3.82203	4.24437	7.33721
Npnt	0.359986	0.82836	7.33657
Mmp3	0	0	7.25138
Irs1	0.091052	2.07136	7.23439
Ifngr1	1.55565	2.87855	7.20969
B4galnt1	3.2139	1.94955	7.19756
Srgap3	1.41694	0.507401	7.18693
Htt	4.17247	4.02643	7.14524
Armcx3	0.392531	3.45614	7.13701
Dock7	3.15647	2.76107	7.13269
Adamts4	1.43381	0.173618	7.13217
Prn	0.281516	0.337421	7.10771
Gata2	1.06506	0.047208	7.09409
Wdr86	0.616922	2.25032	7.07291
Plekhm2	3.60888	3.01268	7.06074
Hoxa1	0.915153	0.0149502	7.01451
Sema3f	1.1218	3.85934	7.00795
Csn3	0	0.0456233	6.96077
Tmem129	3.70464	4.02955	6.95583
Cspg4	0.014795	0.031652	6.95151
Micall1	0.774777	1.5234	6.94446
Fmnl1	1.33766	0.197768	6.90437
Rab22a	4.38496	4.4269	6.89324
Lats2	0.232731	0.476598	6.89323
Prss23os	0	0.226425	6.87505
Cd99l2	3.28744	3.1578	6.86971
Cdk14	0.0015165	0.815264	6.86358
Tnfaip2	0.12668	0.36044	6.85392
Dusp18	0.502182	1.32388	6.84203
Lpp	0.218456	0.260941	6.82954
Mir1966	2.41728	0.734676	6.82157
Myo18a	3.79253	1.63009	6.77928
Tcaf1	0.307595	1.92045	6.74304
Borcs5	4.31639	3.93369	6.70092
Tmem206	2.00539	2.57127	6.69601
Dcaf5	4.32216	4.16371	6.69487
Dusp10	1.83557	1.36071	6.69308
Frem2	0.35659	2.85578	6.682
Antxr2	0.001675	0.124438	6.66227
Sgce	0.334413	1.57928	6.64723
Mtmr10	4.3274	2.78377	6.64243
Sox9	0.008418	1.26817	6.64081
Prkar1b	0.910816	0.22579	6.63078
Vtn	0.0235205	0.113844	6.63004
Col8a1	0	0	6.61865
Fam102b	0.093762	1.12352	6.60679
Spata13	0.583446	3.3103	6.58102
Xist	0.440102	0.0831993	6.53775
Prkx	3.11702	2.98616	6.53419
Il2rg	2.57848	0.407766	6.52431
Cxcl1	0.037502	0	6.4996
Shisa6	0.122545	1.04606	6.48577
Dpysl4	0.085711	0.16835	6.47785
Lrrc75a	2.23828	2.01963	6.46476
Bmf	2.42853	2.52673	6.45522
Camsap2	2.88139	3.63609	6.45465
Evc	1.20158	3.50148	6.44491
Kif21b	1.68859	3.1191	6.43325
Lat	0.804857	0.655941	6.42928
Porcn	0.508798	3.31291	6.42219
Foxa1	0.0640415	0.820298	6.41929
Man1c1	1.11134	1.04415	6.41702
Ano8	1.97261	2.42629	6.41063
Pwwp2b	0.368052	2.66435	6.40312
Rsph3b	0.986994	4.22069	6.39772
Tmem104	3.35666	3.36065	6.39633
Lrrc8b	0.453386	1.72468	6.38938
Syt11	0.458019	4.25501	6.38632
Aplnr	0	0.614447	6.38465
Zdhhc15	1.90883	4.07273	6.36003
Ephb2	0.744797	2.89945	6.3377
Antxr1	0.253437	1.11862	6.33014
Emp2	1.99011	0.0887525	6.32604
Tspyl4	1.26845	2.90272	6.28897
Zfp579	0.847355	3.1935	6.28682
Rps6kc1	2.67322	3.8703	6.26473
Rhobtb2	4.08269	3.85751	6.25406
Fbxw17	2.55751	3.07164	6.25364
Panx1	2.76983	3.41169	6.24531
Fam171a2	1.9249	2.38413	6.19397
Synpo	0.0255265	0.0131262	6.16196
Arnt2	0.066523	3.04025	6.15702
Mir711	0	0.294313	6.15671
Rap2a	3.45027	3.33365	6.13949
Mapre3	1.09858	0.736473	6.13246
Dok2	0.327495	3.58426	6.11675
Plcd1	0.907153	1.22903	6.11199
Nkx6-1	0.0638115	0.0293353	6.07735
Tmem37	1.96556	1.17864	6.07605
Car3	0.08363	0.673506	6.07549
Naglu	1.08092	2.01213	6.07081
Camta2	3.26651	3.12095	6.06614
Tox2	0.0026305	0.1122	6.03407
Mpdz	0.184669	3.69728	6.02737
Mark1	1.58635	3.26986	6.02113
Zswim6	2.04285	2.00679	5.96568
Ppp1r13b	2.9464	0.634652	5.94466
Trim16	1.08277	0.01865	5.94413
Fam212a	2.10488	0.511646	5.92876
Ttc17	3.86188	3.36422	5.92866
Rhbdd1	2.93965	2.92574	5.90547
Pomc	0.691984	0.0127928	5.89274
Sepp1	0.521626	3.26756	5.88875
Rbp1	0.760147	3.6102	5.86711
Rtl6	0.750822	1.85171	5.86575
2020-09-03	0.681392	1.95396	5.86204
Tshz1	0.363108	0.198189	5.8506
Col16a1	0.0369275	0.24201	5.83973
Tbc1d2b	2.68058	1.69952	5.82832
Cd82	0.319834	0.237083	5.81543
Adamts7	2.04499	1.03313	5.81022
Tnfrsf23	0.226736	0.169676	5.79883
Mir702	2.84275	2.73428	5.77297
Pon2	1.49696	2.73942	5.76911
Elk4	1.40919	3.28751	5.75898
Abca3	0.622588	0.752966	5.73656
Pdk4	1.34521	0.149459	5.72042
Pdlim4	3.7374	0.305586	5.718
Megf6	0.167234	2.35044	5.70302
Pfkfb3	3.15153	3.22319	5.66304
Tmem159	3.58666	2.5387	5.66286
Erc1	2.85887	2.75028	5.63859
Rsph3a	0.673071	2.23728	5.61318
Rab3b	0.926029	0.780757	5.61186
Syt7	0.341917	1.23075	5.60506
Pkd2	3.58498	3.34238	5.5999
Pcp4l1	1.3659	0.0856472	5.59166
Crb2	0.712108	1.0301	5.59043
Gpc2	3.39961	1.98565	5.59027
Vash1	0.316113	0.546392	5.58474
Parp10	1.10885	2.56971	5.58421
Fbn2	0.075097	1.02175	5.57406
Nfkbie	1.74725	0.648343	5.56208
Opn3	0.578132	2.92669	5.55236
Greb1	0.0533435	1.75823	5.54657
Npr2	0.162103	0.167194	5.54442
Magee1	0.629412	0.85823	5.53619
Pld2	1.65646	1.22448	5.53097
Lif	2.61991	1.10881	5.52363
Slc9a6	3.54195	3.46073	5.52286
Sprr2a1	0.122746	0.837069	5.52008
Dusp22	0.679817	1.95661	5.51797
Kremen1	3.50159	1.55475	5.51713
Wdfy3	3.48447	2.92557	5.49742
Rnf165	0.623001	0.170432	5.47933
Steap2	0.600097	1.24029	5.46666
Prob1	0.357716	2.59995	5.46317
Neurl2	1.98848	1.99182	5.45603
Dchs1	0.0094275	0.419249	5.45435
Lrrc4b	0.0184555	1.46728	5.44921
Dip2a	1.41254	0.779749	5.44844
Lrp4	2.64344	1.62369	5.44297
Ctbs	1.82436	3.13322	5.44201
Epb41l3	1.06885	3.24708	5.44046
Olig1	0.123888	0.0315368	5.36223
Podxl2	0.545755	0.355138	5.36082
Pam	0.827192	2.45768	5.35179
Tnfaip6	2.45076	0.117914	5.34118
Serinc5	2.88649	2.7229	5.32303
Fxyd5	0.44201	0.0830583	5.31214
Stambpl1	1.76924	0.380198	5.30516
Gskip	1.98815	3.4277	5.30249
Mfhas1	0.028495	1.21573	5.30053
Raet1e	0.391383	0.396544	5.27842
Coro2b	1.55712	2.53705	5.27273
Mfsd11	3.45321	2.04991	5.26341
Casd1	1.56709	3.49213	5.24919
Cyth3	1.59748	3.20558	5.23832
Crtc3	0.669752	1.4456	5.22256
Nkd1	0.419429	1.18672	5.1823
Cap2	0.504304	2.36283	5.15698
Rab43	2.27427	0.817211	5.15472
Fam219a	0.375642	1.06287	5.1514
Ssc5d	0.392395	0.616521	5.1504
Iqgap2	3.40693	3.04591	5.14873
Efnb3	1.12756	1.29026	5.14303
Mkl2	2.09089	1.86264	5.13755
Fbn1	0.102876	0.811808	5.13358
Ccl2	0	0	5.11295
Stat5b	2.53007	1.95798	5.10902
Ptgs1	0.027227	0.0690197	5.09784
Ptpn13	0.845415	2.9939	5.09722
Angptl7	0.0522715	0.0167867	5.0885
Plppr3	1.05979	0.871973	5.07571
Fam83g	0.703457	2.41535	5.06125
Ndufaf2	0.717814	1.18667	5.04854
Atp1a3	0.991555	2.43153	5.01638
Podnl1	0.0630655	0.0404123	5.00854
Dcaf10	2.39852	3.07523	5.0072
Tmem176a	0.088526	0.769036	5.00581
Pkd1	2.15484	1.28514	5.00516
Tom1l2	2.63699	1.8067	5.00051
Adamts10	1.36946	2.0253	4.99883
Fam120b	1.11166	2.06748	4.99338
Chd7	1.66238	3.21761	4.99301
Ttc9	0.91038	0.866691	4.96351
Itpkb	0.447501	0.4182	4.95242
Cdon	0.585604	2.0903	4.9504
Fadd	2.79496	2.99	4.94461
Peg12	1.11254	0.453825	4.90871
Lrp12	2.30561	1.97261	4.90654
Ctif	1.57947	0.989244	4.88108
Stambp	0.975556	1.36048	4.88045
Phf1	2.70141	1.16717	4.8756
Myo1h	1.35793	1.81522	4.87543
Slc30a4	0.466373	2.26024	4.87182
Rhoj	0	0.0405402	4.86392
Wt1	0	0.232458	4.84411
Cd74	0.863746	1.35805	4.83672
Pth1r	0.037624	0.694741	4.83597
Nog	0.109034	0.176838	4.8236
Ulk2	0.624016	0.927979	4.81888
Tgfbrap1	1.68233	3.20229	4.81162
Lactb	2.19572	2.36248	4.80879
Twist2	0	0.05462	4.78856
Mrs2	2.94838	3.17577	4.7673
Man2a2	2.20696	1.13702	4.76684
Ndrg4	2.58383	0.877477	4.76578
Apobr	1.02401	0.19305	4.70424
Nrxn2	0.583827	2.49393	4.69659
Olfml2b	0.0077135	0.0927305	4.69288
Ank2	0.11883	1.87278	4.68645
Prrx2	0.536895	0.163974	4.686
Slit1	0.066252	0.302855	4.68502
Zfp575	0.0026755	2.53367	4.68419
Klhl5	1.28229	0.405332	4.67783
Mbnl2	1.99235	2.06107	4.67649
2020-09-05	0.467674	0.458221	4.65754
Fam177a	2.03982	1.8639	4.65227
Sema7a	1.09722	0.31274	4.64435
Phf21b	0.579883	2.3726	4.63346
Mir6925	1.30008	2.14931	4.62953
Zeb2	0.0012525	0.191282	4.62945
Suox	1.83535	2.45138	4.61945
Camk1	2.53758	1.13699	4.6051
Stbd1	0.0735765	0.991901	4.60477
Flt4	0.147714	0.92358	4.59961
Ppp6r2	2.0597	1.69778	4.59757
Rftn1	3.02432	1.80105	4.59626
Tgfb3	0.0385645	0.0619922	4.59553
Gdpd1	0.964171	1.68008	4.5885
Msl3	2.20203	2.99111	4.58476
Arhgef28	0.0976565	0.231918	4.5841
Prkd1	0.0799535	2.2123	4.58057
Prkar2b	0.500834	2.72436	4.56847
Pcdh18	0	1.75226	4.5608
Chst11	1.01439	1.36651	4.55563
Mafk	1.83322	2.17698	4.54605
Rnf183	0.0157175	0.0291908	4.54092
Klhl18	1.18371	1.7409	4.52347
Zhx2	0.0031075	2.82672	4.51468
Arhgap33	0.172756	2.2405	4.50112
Fam46b	1.97955	1.70514	4.47356
Six5	1.34493	2.6139	4.46637
Iqce	2.35876	2.26569	4.4653
Cep170	2.69331	2.19598	4.46308
Fbxo4	0.564288	1.10108	4.45841
Shisa8	1.97726	1.85568	4.45636
Rom1	0.615631	1.63721	4.45604
Greb1l	0.13452	0.2422	4.44434
Zbtb42	0.173021	0.928717	4.43268
Gdf11	0.615505	0.794122	4.41775
Adamts15	0.116289	1.28689	4.40567
Morc4	0.57633	2.12848	4.36992
Nab1	1.12382	2.82201	4.36463
Gnb5	2.3533	1.04992	4.36343
Nt5e	0.033317	0.633027	4.3567
Mypop	1.99594	2.21432	4.34889
Parp8	0.012652	1.10595	4.31422
Hist1h1c	2.39192	0.750999	4.29155
Hhat	1.83973	1.0807	4.28949
Dok5	0	0.792724	4.28009
Hipk2	1.59309	2.16682	4.26942
Amigo2	0.0695695	0.956329	4.26753
Rps6ka3	2.46822	2.54911	4.2587
Sgsh	1.70255	1.59498	4.24212
Wnt4	0	0.317026	4.22355
Chst7	0.24506	1.03557	4.2135
Vcp-rs	2.42864	1.89107	4.21006
Trim62	0.234964	1.92547	4.20881
Gprin1	0.011018	0.365796	4.18483
2010300F17Rik	0.037171	0.0020135	4.18145
Pdgfrb	1.08333	0.452344	4.1677
Ptk2b	1.85629	1.89728	4.15259
Lrrn2	2.68008	1.44258	4.14809
Fstl3	0.259837	0.503548	4.14571
Mmp23	1.10779	0.548103	4.14428
Magi3	2.55266	0.791864	4.13594
Maml3	0.028858	0.832056	4.13334
Relt	1.82	2.44625	4.11629
Pnp2	1.38374	1.56529	4.08604
Fam174b	2.56878	1.29678	4.08312
Hebp2	1.14613	1.03307	4.06379
Trak1	0.97527	2.44566	4.00776
Fabp7	0	0.658062	3.9962
Adck2	2.53092	2.51471	3.98568
Adm	0.711053	1.57269	3.98294
Mir7225	0.971243	0.282976	3.98197
Fam20c	0.349083	1.10536	3.97167
Wnk2	0.339654	1.72399	3.95908
Shroom4	0.010793	0.386	3.94909
Nkx2-9	0.400083	0.738545	3.94812
Gnao1	0.015932	0.503997	3.94726
Parp3	0.971078	0.4457	3.94315
Zfp521	0.131634	1.20305	3.94292
St8sia2	0.227151	0.133291	3.91605
Tmem229b	2.20121	0.131466	3.9145
Msrb3	0.0751545	0.152208	3.89707
Raet1d	1.07506	0.729259	3.88856
Prkcdbp	0.917909	0.380367	3.88663
Cd47	1.06332	0.949607	3.88131
Asphd2	0.314852	1.99407	3.87769
Mcc	1.17768	1.57834	3.86748
Cyp2b23	0.970533	0.745055	3.86519
Golim4	1.50249	1.8471	3.86106
Met	0.609028	1.6554	3.85765
Mef2a	1.15982	1.89946	3.8572
Foxj2	1.85695	1.46299	3.83774
Ubash3b	0.049342	0.101249	3.82496
Sh2d3c	2.28164	1.01042	3.82346
Rfx4	0.017332	0.027966	3.7887
Ssbp2	0.103659	0.938247	3.77435
Igfbp7	1.90939	0.0438645	3.76876
St7	0.412805	2.17069	3.76184
B3glct	1.62864	1.78924	3.75732
Parp4	1.33781	1.08243	3.75121
S100a4	0.059604	0	3.74926
Tnfsf9	0.469918	1.50729	3.74464
Tspyl3	1.87129	1.0149	3.73754
Gbp2b	0.004165	1.06257	3.73512
Sh3bp2	0.335651	2.26775	3.72959
Shisa3	0	1.22544	3.72871
Procr	0.357618	0.254838	3.72161
Fam114a1	0.468601	0.166206	3.72069
Zzef1	2.2445	1.18857	3.71693
Magi1	2.43382	1.86553	3.7169
Nr2c1	0.692728	1.91813	3.70915
Dhrs9	0.0107055	0	3.68848
Wdr60	1.47363	1.77452	3.67665
Afap1l1	0.559539	0.696724	3.67622
Daglb	1.11667	1.84722	3.67044
Zfp185	2.33387	2.3166	3.65073
Pcnx	1.23913	1.93523	3.64496
Gypc	0	1.08408	3.6322
Chrm4	1.1073	0.850187	3.62566
Gchfr	0.615953	1.14699	3.59623
Mgll	0.291493	0.0029775	3.59269
Shank3	0.331915	1.47298	3.58652
Abtb2	0.521805	0.513681	3.56557
Plac1	0.001127	0.0340268	3.56018
Rrad	0.010936	0.8508	3.55581
Slc22a17	1.71011	2.19793	3.55499
Lrch2	0.962753	2.18635	3.55314
Cdh13	0.0012115	0.0330172	3.5323
Apbb1ip	0	0.0201168	3.52781
Purg	1.89911	1.99173	3.52041
Hspb6	1.27973	1.76897	3.52032
Zeb1	2.28717	0.036632	3.5122
Slc5a3	0.996912	2.05062	3.50433
Nrgn	0.614798	0.870587	3.48674
Slc43a3	1.11024	1.23268	3.47943
Fam101b	0.388068	2.11478	3.46924
Rnf128	0.718582	1.97693	3.46817
Rasl10b	0.359818	0.798266	3.46624
Nedd9	0.0064235	0.0151207	3.46521
Arhgap22	0.237208	1.00532	3.45925
Prph	0.557911	0.901166	3.45645
Fkbp14	1.95952	0.484869	3.44766
Zbtb40	1.97985	2.08574	3.43067
Crim1	0.239273	0.960498	3.42476
Ephb6	1.21785	1.75006	3.42073
Jak2	2.03214	0.432907	3.41941
Cxcl10	0	0.354692	3.41128
Ssh2	0.183886	1.29361	3.40192
Iqsec2	0.524986	0.53486	3.39484
C2cd2	1.79762	1.25769	3.38852
Fam132b	0.496808	1.8205	3.38573
Bmp2	0.0196155	0.757681	3.38045
Fam234b	2.18515	0.395271	3.37329
Peg13	0.139098	0.590917	3.36967
Snrk	2.10009	2.11736	3.36946
Fam101a	0.037	0.529122	3.36648
Sez6l2	0.324688	1.39189	3.35579
Nptx1	0.267215	0.176432	3.34438
Dnaja4	0.486892	0.532929	3.34335
Vgll3	0.466665	0.189874	3.34332
Pcdh7	0.000634	1.11927	3.33759
Heph	0.11314	1.43012	3.33706
Trim56	0.721217	1.24664	3.33504
Tigit	0	0.0177052	3.3244
Fbxl16	1.01286	1.09692	3.31295
Cerk	0.824702	0.533093	3.30516
Acsbg1	0.0156635	0.137747	3.29969
Rgl1	0.0682255	1.02777	3.28053
Zfp618	0.017329	0.783629	3.25269
Stx1a	1.70938	1.36648	3.24348
Entpd7	1.42571	1.81752	3.22069
B3galnt1	1.26462	0.727995	3.21305
Nfkbiz	1.32438	0.631164	3.2092
Naaa	1.6691	0.929358	3.19914
Helz2	0.07929	0.856982	3.19848
Akr1e1	1.82751	2.06705	3.18915
Adam8	0.176654	0.254163	3.18544
Ikbke	0.374096	0.0591178	3.184
Pik3ip1	1.48551	0.17582	3.17569
Fbxo44	1.73909	0.486875	3.16734
Snai2	0.168201	0.183014	3.15056
Adamts1	0.0139205	1.14397	3.14656
Ehd3	0.699599	2.03571	3.14504
Galnt16	1.1378	0.375467	3.13972
Tmco3	1.64295	1.07727	3.12242
Zbtb46	0.370883	1.10326	3.11874
Rnf157	1.02947	1.45488	3.11564
Plvap	0.387688	1.64798	3.11364
Gfra2	0.209036	0.81621	3.11348
Nexn	0.0389875	0.253039	3.10268
Spaca6	1.61536	1.9542	3.09427
Stox2	0.028873	0.311508	3.07925
Usp40	1.87654	1.19293	3.07012
Cpm	0.125623	0.903459	3.05921
Foxb1	0	0.154947	3.04386
Meis1	0.0611775	0.0276408	3.03095
Lox	0	0.0474853	3.01496
Mum1l1	0.654327	1.90669	3.01278
Ctsw	0.607605	0.0041195	3.01092
Wnt9a	0.159363	0.0607775	3.00715
Trim21	1.43034	1.77187	3.00565
Snhg11	1.32899	1.65282	3.00469
Gene	ESC	fPSC	EpiSC
