# Supplementary material for: Formative pluripotent stem cells show features of epiblast cells poised for gastrulation
Source: Cell Res. 2021 Feb 19;31(5):526–41. doi: 10.1038/s41422-021-00477-x (PMC8089102; doi:10.1038/s41422-021-00477-x)
Supplement: Supplementary file 15 — Supplementary Table S5 [file 41422_2021_477_MOESM15_ESM.xlsx]

## Sheet: Sheet1
Table S5 Super bivalent genes indentified in this study
mESCs	EpiLCs	EpiSCs	RSCs	FTW-ESCs	FS-AXR	fPSCs	E6.5 epiblast
Abcc4	Abcc4	Ablim2	Aloxe3	Ablim2	Ablim2	Ablim2	Ablim2
Ablim2	Ablim2	Adam22	Bbc3	Adam22	Adamts20	Adam22	Adam22
Adam22	Adam22	Adamts1	Bcan	Amigo2	Amigo2	Adm	Adcyap1
Adam23	Agap1	Agap1	Bcl11a	Ankrd13b	Ankrd33b	Alx4	Adm
Aebp2	Amigo2	Aloxe3	Bcl2l11	Ankrd33b	Arid5a	Ankrd33b	Alx1
Agap1	Ankrd33b	Amigo2	Bend7	Ankrd34a	Bcan	Ankrd34a	Alx3
Aloxe3	Ap3m2	Ankrd13b	Cables1	Ano8	Bcl2l11	Ap3m2	Alx4
Amigo2	Arhgap17	Ankrd33b	Cacna1h	Ap3m2	Bhlhe41	Arhgap17	Amigo2
Ankrd33b	Arid5a	Ap3m2	Cadps	Arid5a	Cables1	Arhgef19	Ankrd33b
Ap3m2	Armc8	Arhgap17	Camk2d	Bcan	Cacna1h	Arid5a	Ankrd34a
Arhgap17	Barhl2	Arid5a	Camk2n2	Bcl2l11	Cacna2d2	Atoh1	Ap3m2
Arhgap44	Bcan	Armc8	Ccdc106	Bend7	Cacnb3	B4galnt2	Arid5a
Arid5a	Bcl2l11	Atp2a2	Cpeb3	Bicd1	Camk2n1	Barhl1	Ascl1
Armc8	Bend7	Bahcc1	Dact1	Cables1	Cbx4	Barhl2	Atoh1
Atp2a2	Cables1	Bcan	Dbndd1	Cacna1a	Ccdc106	Barx1	B4galnt2
Bcan	Cacna1h	Bcl11a	Dclk2	Cacna1h	Cd44	Bcan	Barhl1
Bcl2l11	Cadm2	Bcl2l11	Ddhd1	Cacna2d2	Clcf1	Bcl2l11	Barhl2
Bend7	Camk2d	Bend7	Eef1a2	Cadm2	Cnnm2	Bmp7	Barx1
Cacna1h	Cbfb	Cables1	Efna3	Camk2d	Coch	Bsx	Bcan
Camk2d	Cbln1	Cacna1h	Egflam	Ccdc106	Col2a1	C1ql1	Bcl2l11
Camk2g	Cbx4	Cacna2d2	Eomes	Ccdc136	Crmp1	C1ql4	Bhlhe22
Cbfb	Cbx8	Cadps	Epha7	Cd44	Csf1	Cables1	Bmp4
Cbln1	Ccdc106	Camk2d	Etv3	Cdc14a	Cspg5	Cacna1h	Bmp7
Ccdc106	Ccdc136	Camk2g	Fgfr3	Chpf	Dclk2	Cadm2	Bsx
Ccdc136	Cd44	Cbfb	Foxa1	Cilp2	Ebf3	Cadps	C1ql1
Cdc14a	Cdh3	Cbx4	Foxd4	Cnnm2	Egr3	Casz1	C1ql4
Cep57l1	Cep57l1	Cbx8	Foxq1	Cobll1	Eomes	Cbln1	Cacna1g
Chpf	Chpf	Ccdc136	Galnt9	Cpeb2	Ephb1	Cbx4	Cacna1h
Cilp2	Cnnm2	Ccr10	Hcrt	Csf1	Esrp1	Cbx8	Cacna2d2
Cnnm2	Cobll1	Cd44	Heg1	Cspg5	Fam78b	Ccdc136	Cadps
Cpeb2	Coch	Cdc14a	Hesx1	Dact1	Fgf11	Ccno	Camk2d
Crlf2	Col2a1	Cep57l1	Hhip	Dbndd1	Fgf8	Ccr10	Casz1
Cspg5	Cpeb2	Chpf	Irx6	Dclk2	Fgf9	Cd44	Cbln1
Dact1	Crlf1	Cnnm2	Jag2	Dqx1	Fgfr2	Cdh3	Cbx4
Dbndd1	Dact1	Cntrob	Jak3	Dusp4	Fgfr3	Cdk5r2	Cbx8
Dclk2	Dbndd1	Coch	Kcnq3	Eda	Foxd3	Cdx2	Ccdc106
Ddhd1	Dclk2	Col2a1	Kif21b	Efna3	Grik3	Chpf	Ccno
Dlg5	Ddhd1	Cpeb2	Lix1l	Efna5	Hcn4	Cnnm2	Ccr10
Dpp4	Dmrta2	Dact1	Lrch2	Eomes	Hectd2	Coch	Cd44
Dst	Dst	Dbndd1	Macrod2	Esrp2	Hes5	Col12a1	Cdh3
Eda	Dusp4	Dclk2	Mex3d	Etv3	Hes7	Col2a1	Cdx2
Efna5	Ebf3	Dclre1c	Mfsd7a	Fam78b	Hhex	Crabp2	Cebpa
Egfr	Eda	Ddhd1	Mnd1	Fbxl8	Hic1	Crlf1	Chpf
Eng	Efna5	Dll1	Nacad	Fgf11	Insm1	Csf1	Cnnm2
Enoph1	Egfr	Dst	Ncan	Fgf8	Irx3	Csmd3	Cntnap1
Eomes	Egr1	Dusp4	Nfix	Fhod1	Irx5	Dbndd1	Cobll1
Epha7	Egr3	Eda	Nrsn2	Fosl2	Itpr2	Dbx1	Coch
Etv3	Elavl2	Efna5	Pcdh7	Galnt7	Kcnk13	Dclk2	Col12a1
Fam78b	Enoph1	Egr2	Pou3f3	Gp1bb	Kcnq2	Ddn	Col2a1
Fance	Eomes	Egr3	Ppfia3	Gpc6	Kcnq5	Dhh	Cpeb2
Fchsd2	Epha7	Enoph1	Prkg1	Hes5	Keap1	Dlg5	Crlf1
Fgf11	Etv3	Eomes	Rab11fip3	Hes7	Kif26a	Dlk1	Cryba2
Fgf4	Fam78b	Epha7	Rasgrf1	Hic1	Kirrel3	Dll1	Csmd3
Fnbp1	Fbxl8	Ephb1	Reps2	Hoxa1	Klf4	Dll4	Cyp1b1
Fosl2	Fgf11	Etv3	Rnf165	Hoxa5	Lef1	Dlx1	Cyp26a1
Foxd3	Fgf8	Fam78b	Sox14	Hoxa6	Meis1	Dlx4	Cyp26c1
Fsd1l	Fgf9	Fchsd2	Syngr4	Hs3st3b1	Meis2	Dlx5	Dact1
Fzd5	Fgfr2	Fgf11	Synpo2l	Ikbkb	Mn1	Dlx6	Dbndd1
Galnt7	Fhod1	Fgf8	Tmem158	Irx3	Nfatc1	Dmrt2	Dbx1
Gbx2	Fnbp1	Fgf9	Trnp1	Irx5	Nfib	Dmrt3	Dclk2
Gp1bb	Fosl2	Fgfr2	Unc5d	Itpr2	Nfic	Dmrta2	Ddhd1
Gpc6	Foxd3	Fnbp1	Usp49	Kcnip2	Nkx2-2	Dpf3	Ddn
Gpx4	Fst	Foxb1	Zar1	Kcnk13	Npas3	Ebf1	Dhh
Grik3	Fzd5	Fzd5	Zbtb16	Kcnq2	Npnt	Ebf2	Dlk1
Grk4	Galnt7	Galnt7	Zbtb45	Lef1	Nr2f1	Ebf3	Dll1
Hapln4	Gata2	Gata3	Zfp707	Lix1l	Nr4a2	Eda	Dll4
Hes7	Gata3	Gata6	Zic5	Lrba	Nrp2	Efhd1	Dlx1
Hic1	Gp1bb	Gp1bb	Znrf4	Lrp4	Ntng2	Efna3	Dlx2
Hook2	Gpc6	Gpc6		Lrp8	Otx1	Efna5	Dlx4
Ikbkb	Gria4	Gria4		Meis1	Pcdh19	Egr3	Dlx5
Irx5	Hand2	Grk4		Meis2	Pcdh8	Emx1	Dlx6
Itgb5	Hapln4	Hectd2		Mthfsd	Pcsk5	Emx2	Dmrt2
Jak3	Hectd2	Hes5		Nab2	Pde10a	En2	Dmrt3
Kcnip2	Hes5	Hes7		Ncam1	Pdgfb	Eomes	Dmrta2
Kcnq2	Hes7	Hic1		Ndrg4	Pitx2	Ephb1	Dpf3
Klhl7	Hic1	Hook2		Nfic	Plxdc1	Esam	Duox2
Lrba	Hook2	Hoxa1		Nkx6-2	Plxnc1	Evx1	Duoxa2
Lrp4	Hs3st3b1	Hs3st3b1		Nlgn2	Ppm1h	Fbxl8	Ebf1
Lrp8	Ikbkb	Ikbkb		Npnt	Prrt1	Fev	Ebf2
Mreg	Irx3	Irf1		Nrp2	Prrx1	Fezf1	Ebf3
Mthfsd	Irx5	Irx3		Ntn3	Ptpru	Fezf2	Eda
Mtss1	Itgb5	Irx5		Pcdh10	Pwwp2b	Fgf11	Efhd1
Myb	Itpr2	Itgb5		Pcdh8	Rapgef3	Fgf8	Efna3
Nab2	Jak3	Jak3		Phf21b	Repin1	Fgf9	Egfr
Ncam1	Kazald1	Kazald1		Plxdc1	Sall3	Fgfr2	Egr1
Ndrg4	Kcnip2	Kcnab3		Ppm1j	Satb2	Fgfr3	Egr2
Nfib	Kcnk13	Kcnip2		Prok2	Scrt1	Fli1	Egr3
Nfic	Kcnq2	Kcnk13		Prrx1	Sfi1	Flt1	Emx1
Nkx6-2	Keap1	Kcnq2		Pwwp2b	Shisa9	Fos	Emx2
Notum	Kif21a	Kcnq5		Rab11fip1	Smad6	Fosl2	En1
Npcd	Kirrel3	Kif17		Rad18	Sobp	Foxa1	En2
Nrp2	Lef1	Kif21a		Rapgef3	Sox9	Foxa2	Eomes
Ntng2	Lhx1	Kirrel3		Repin1	Sp8	Foxb1	Epha7
Palm3	Lhx4	Klhl7		Ret	Stx11	Foxb2	Ephb1
Pcdh10	Lrba	Lef1		Rims1	Syngr1	Foxc1	Evx1
Phf21b	Lrp4	Lhx1		Rtn4rl1	Synm	Foxc2	Fam78b
Plxdc1	Lrp8	Lhx9		Sall3	Syt7	Foxd3	Fbxl8
Porcn	Madd	Lrba		Sall4	Tbx20	Foxd4	Fbxo2
Pou5f1	Mafb	Lrp4		Sfi1	Tnik	Foxf2	Fev
Pwwp2b	Mast3	Lrp8		Slc5a5	Trmt61a	Foxi3	Fezf1
Rab11fip1	Meis1	Magi1		Slc9a5	Tshz1	Foxl1	Fezf2
Ralgapa1	Mmp15	Meis1		Spata3	Tshz3	Foxl2	Fgf11
Rapgef1	Msx1	Mthfsd		Spock1	Vav1	Gad1	Fgf8
Rapgef3	Mthfsd	Mtss1		Synm	Vldlr	Gad2	Fgf9
Rbm3	Mtss1	Myb		Tbx3	Wnt11	Gata2	Fgfr2
Repin1	Myb	Myo1c		Tle3	Zbtb42	Gata3	Fli1
Ret	Nab2	Nab2		Tmem151a	Zfp536	Gata4	Flt1
Sall4	Ncam1	Nagpa		Tmtc1	Zfp703	Gata6	Fos
Sfi1	Ndrg4	Ncam1		Tnik	Zfpm1	Gbx2	Fosl2
Sh3pxd2a	Nes	Ndrg4		Tradd		Gdnf	Foxa1
Siva1	Nfatc1	Nfatc1		Trmt61a		Gfi1	Foxa2
Slc25a25	Nfia	Nfia		Ube2j2		Gp1bb	Foxb1
Slk	Nfib	Nfib		Vav1		Grik1	Foxb2
Sntb2	Nfic	Nfic		Vps37d		Grin1	Foxc1
Sox1	Nkx2-2	Nkx2-2		Zfp319		Grm1	Foxc2
Sp2	Nkx6-2	Nkx6-2		Zfp423		Grrp1	Foxd1
Spata3	Npcd	Npnt		Zfp703		Gsc	Foxd2
Spock1	Npnt	Nr2f1		Zswim6		Gsx1	Foxd3
Stx3	Nr2f1	Nrp2		Zxdc		Hand1	Foxd4
Syngr1	Nrp2	Ntf3				Hand2	Foxe1
Synm	Ntng2	Ntng2				Helt	Foxf2
Tbx3	Olig2	Osr2				Hes5	Foxg1
Terf2	Osr2	Pcdh19				Hes7	Foxi3
Tle3	Otx1	Pcdh8				Hic1	Foxl1
Tmc8	Pcdh10	Pcsk5				Hlx	Foxl2
Tnik	Pcdh7	Phf21b				Hmx2	Frzb
Tnrc18	Pcdh8	Pitx2				Hmx3	Fxyd1
Trmt61a	Pdgfb	Pitx3				Hnf1b	Fzd10
Ube2j2	Phf21b	Plekhh3				Hoxa1	Gad1
Unc13a	Pitx2	Plxdc1				Hoxa11	Gad2
Wasl	Plekhh3	Porcn				Hoxa2	Galnt7
Whrn	Plxdc1	Pou3f1				Hoxa3	Gata2
Zcchc2	Pou3f2	Ppm1h				Hoxa5	Gata3
Zfp2	Pou4f2	Prok2				Hoxa6	Gata4
Zfp423	Ppm1h	Prrx1				Hoxb13	Gata6
Zfp703	Prok2	Ptpru				Hoxb5	Gbx2
Zic5	Prrx1	Pwwp2b				Hoxb6	Gdf6
Znfx1	Ptpru	Rab11fip1				Hoxb7	Gdnf
Zxdc	Pwwp2b	Ralgapa1				Hoxc10	Gfi1
	Rab11fip1	Rbms3				Hoxc12	Gfra1
	Rab20	Repin1				Hoxc4	Gfra2
	Ralgapa1	Rims1				Hoxc5	Gp1bb
	Repin1	Rnd2				Hoxc6	Gria2
	Rims1	Rtn4rl1				Hoxc9	Grid1
	Rpl18a	Sall3				Hs3st3b1	Grik1
	Sall4	Sall4				Hsf4	Grk4
	Satb2	Scn3b				Icam5	Grm1
	Scrt1	Scrt1				Ikbkb	Grm8
	Sfi1	Sfi1				Insm1	Grrp1
	Sh3pxd2a	Sh3pxd2a				Irx1	Gsc
	Sh3rf1	Shisa9				Irx2	Gsx1
	Shox2	Shox2				Irx3	Gsx2
	Six1	Sidt1				Irx5	Hand1
	Skor1	Siva1				Isl1	Hand2
	Slc25a25	Slc25a25				Isl2	Helt
	Slc5a5	Slc5a5				Islr2	Hes5
	Slc9a5	Slk				Kazald1	Hes7
	Slk	Smurf1				Kcnip2	Hey2
	Smurf1	Socs3				Kcnk13	Hhex
	Sox1	Sox9				Kcnq2	Hic1
	Sp2	Sp2				Kirrel3	Hlx
	Sp8	Sp8				Kiss1r	Hmx1
	Spata3	Spata3				Lbx1	Hmx2
	Spock1	Spock1				Lfng	Hmx3
	Stx11	Stx11				Lhfpl3	Hnf1b
	Stx3	Stx3				Lhx1	Hoxa1
	Syngr1	Syngr1				Lhx2	Hoxa11
	Synm	Synm				Lhx4	Hoxa2
	Tbc1d9	Tbx20				Lhx5	Hoxa3
	Tbx1	Terf2				Lhx8	Hoxa5
	Tbx20	Tle3				Lhx9	Hoxa6
	Tbx3	Tmc8				Lix1l	Hoxa7
	Terf2	Tmem102				Lmx1a	Hoxa9
	Tle3	Tmem151a				Lmx1b	Hoxb13
	Tlx3	Tnik				Mab21l1	Hoxb2
	Tmc8	Trmt61a				Madd	Hoxb3
	Tmem151a	Tyw3				Mafb	Hoxb4
	Tnik	Ube2j2				Mal	Hoxb5
	Tnrc18	Vav1				Mcam	Hoxb6
	Tradd	Vldlr				Mdga1	Hoxb7
	Trim67	Wasl				Meis1	Hoxb8
	Trmt61a	Whrn				Meis2	Hoxc10
	Tshz3	Wnt11				Mkx	Hoxc12
	Ube2j2	Zcchc2				Mnx1	Hoxc4
	Vav1	Zfp2				Msx1	Hoxc5
	Vgf	Zfp503				Msx2	Hoxc6
	Vldlr	Zfp703				Mthfsd	Hoxc8
	Vps37d	Zfyve27				Nab2	Hoxc9
	Wasl	Zxdc				Ncam1	Hoxd10
	Zcchc2					Neurog2	Hoxd11
	Zfp2					Nfatc1	Hoxd12
	Zfp319					Nfia	Hoxd13
	Zfp423					Nfib	Hoxd3
	Zfp503					Nfic	Hoxd9
	Zfp703					Nkx1-2	Hpse2
	Zfpm1					Nkx2-2	Hrk
	Zfyve27					Nkx2-5	Hs3st3b1
						Nkx3-2	Hsf4
						Nkx6-1	Hspa2
						Nkx6-2	Icam4
						Nr2e1	Icam5
						Nr2f1	Insl3
						Nr2f2	Insm1
						Nrn1	Irx1
						Nrp2	Irx2
						Ntf3	Irx3
						Ntn1	Irx4
						Ntng2	Irx5
						Nuak2	Isl1
						Nxph1	Isl2
						Nxph4	Islr2
						Olig2	Itpkb
						Onecut1	Jak3
						Onecut2	Kazald1
						Osr1	Kcna1
						Osr2	Kcnh3
						Otp	Kcnk13
						Otx1	Kcnq2
						Pax1	Kcnq5
						Pax2	Kirrel3
						Pax3	Klf4
						Pax5	Lfng
						Pax6	Lhfpl3
						Pax7	Lhx1
						Pax8	Lhx2
						Pax9	Lhx4
						Pcdh10	Lhx5
						Pcdh17	Lhx6
						Pcdh8	Lhx8
						Pcsk5	Lhx9
						Pdx1	Lipg
						Pfdn4	Lix1l
						Phf21b	Lmx1a
						Phox2b	Lmx1b
						Pitx1	Loxl3
						Pitx2	Lrba
						Pitx3	Mab21l1
						Plxdc1	Mab21l2
						Porcn	Mafb
						Pou3f2	Mal
						Pou4f3	Matn4
						Ppm1j	Mdga1
						Prdm12	Meis1
						Prdm13	Meis2
						Prdm16	Mid1ip1
						Prdm6	Mkx
						Prdm8	Mnx1
						Prok2	Msx1
						Prrx1	Msx2
						Ptch1	Mthfsd
						Ptpru	Nab2
						Pura	Ncam1
						Pwwp2b	Neurod1
						Rab11fip1	Neurod2
						Rab20	Neurog2
						Rapgef3	Neurog3
						Rax	Nfatc1
						Rbms3	Nfia
						Rcsd1	Nfib
						Repin1	Nfic
						Rgl3	Nkx1-2
						Rhpn1	Nkx2-1
						Rtel1	Nkx2-2
						Rtn4rl2	Nkx2-5
						Sall3	Nkx3-2
						Satb2	Nkx6-1
						Scn3b	Nkx6-2
						Scrt1	Npas3
						Sez6	Npnt
						Sfi1	Npr3
						Sh3pxd2a	Nr2e1
						Shh	Nr2f1
						Shisa9	Nr2f2
						Shox2	Nr4a2
						Sidt1	Nr4a3
						Sim1	Nrn1
						Sim2	Nrp2
						Six1	Ntn1
						Six2	Ntng2
						Six3	Nuak2
						Six6	Nxph1
						Skor1	Nxph4
						Slc17a6	Olig2
						Slc6a5	Olig3
						Slit2	Onecut1
						Socs3	Onecut2
						Sox1	Onecut3
						Sox14	Osr1
						Sox17	Osr2
						Sox9	Otp
						Sp8	Otx1
						Sp9	Pax1
						Spata18	Pax2
						Spata3	Pax3
						Sphk1	Pax5
						Spock1	Pax6
						Syngr1	Pax7
						T	Pax8
						Tal1	Pax9
						Tbr1	Pcdh10
						Tbx1	Pcdh17
						Tbx15	Pcdh19
						Tbx2	Pcdh7
						Tbx20	Pcdh8
						Tbx3	Pcdhga10
						Tbx4	Pcdhga11
						Tcf21	Pcdhgb7
						Tlx1	Pcdhgc4
						Tlx3	Pcdhgc5
						Tmc8	Pcp4l1
						Tmem102	Pcsk5
						Tnik	Pde10a
						Tradd	Pdx1
						Trmt61a	Phf21b
						Ube2j2	Phox2a
						Vav1	Phox2b
						Vax1	Pitx1
						Vax2	Pitx2
						Vgf	Plekhh3
						Wnt10b	Plxdc1
						Wnt11	Porcn
						Wnt5a	Pou3f2
						Wt1	Pou3f3
						Zc3hav1	Pou4f1
						Zfp46	Pou4f2
						Zfp503	Pou4f3
						Zfp536	Ppm1h
						Zfp703	Ppm1j
						Zfpm1	Prdm1
							Prdm12
							Prdm13
							Prdm16
							Prdm6
							Prdm8
							Prkg1
							Prok2
							Prrx1
							Prss16
							Ptf1a
							Ptpru
							Pura
							Rapgef3
							Rax
							Rbm3
							Rbms3
							Rbmx
							Rbpjl
							Rcsd1
							Repin1
							Rhpn1
							Rims1
							Robo3
							Rspo3
							Rtn4rl2
							Sall3
							Satb2
							Scn3b
							Scrt1
							Sfi1
							Sh3pxd2a
							Shisa9
							Shox2
							Sidt1
							Sim1
							Sim2
							Six1
							Six2
							Six3
							Six6
							Skor1
							Slc17a6
							Slc25a25
							Slc32a1
							Slc6a5
							Slit2
							Smarcd3
							Sobp
							Socs3
							Sox1
							Sox14
							Sox17
							Sox21
							Sox9
							Sp5
							Sp8
							Sp9
							Spata3
							Spock1
							Sstr1
							Stx11
							Syngr1
							Synm
							T
							Tal1
							Tal2
							Tbr1
							Tbx1
							Tbx15
							Tbx18
							Tbx2
							Tbx20
							Tbx3
							Tbx4
							Tbx5
							Tcf21
							Tlx1
							Tlx2
							Tlx3
							Tmem102
							Tmem132c
							Tmem151a
							Tnik
							Tradd
							Trmt61a
							Tshz3
							Twist1
							Tymp
							Ugt1a1
							Uncx
							Vav1
							Vax1
							Vax2
							Vgf
							Vgll2
							Vldlr
							Vsx2
							Wnk4
							Wnt10b
							Wnt11
							Wnt5a
							Wnt7b
							Wt1
							Zbtb16
							Zc3hav1
							Zfp46
							Zfp503
							Zfp536
							Zfp703
							Zic1
							Zswim6
